# Supplementary material for: Colonization of Naive Roots from Populus tremula × alba Involves Successive Waves of Fungi and Bacteria with Different Trophic Abilities
Source: Appl Environ Microbiol. 2021 Feb 26;87(6):e02541-20. doi: 10.1128/AEM.02541-20 (PMC8105020; doi:10.1128/AEM.02541-20)
Supplement: Supplemental file 2 [file AEM.02541-20-s0002.xlsx]

## Sheet: Table_S1
Table S1
Bacterial phylum	p.adj (BS vs T2)	p.adj (from T2 to T50)	T0 (Soil)	T2	T4	T7	T10	T15	T21	T30	T50
Armatimonadota	0.034	0.00057	0.18 ± 0.03	0.02 ± 0.01 e	0.20 ± 0.08 de	0.29 ± 0.01 cd	0.21 ± 0.06 d	0.85 ± 0.23 ab	0.54 ± 0.10 bc	1.3 ± 0.3 a	1.6 ± 0.5 a
Myxococcota	0.034	0.00057	1.28 ± 0.03	0.11 ± 0.02 a	0.12 ± 0.03 a	0.11 ± 0.01 a	0.12 ± 0.02 a	0.20 ± 0.06 a	0.65 ± 0.15 b	1.2 ± 0.3 b	3.7 ± 1.1 b
Bdellovibrionota	p.adj > 0.05	0.00057	0.03 ± 0.01	0.01 ± 0.00 ef	0.00 ± 0.00 f	0.04 ± 0.01 cd	0.08 ± 0.06 de	0.07 ± 0.01 bcd	0.17 ± 0.05 ab	0.09 ± 0.02 bc	0.51 ± 0.07 a
Chloroflexi	0.034	0.00065	3.2 ± 0.2	0.32 ± 0.09 bc	0.16 ± 0.01 cd	0.13 ± 0.02 d	0.17 ± 0.04 cd	0.16 ± 0.05 cd	0.67 ± 0.14 ab	2.1 ± 1.3 a	3.9 ± 0.6 a
Acidobacteriota	0.034	0.0012	27.8 ± 0.2	3.5 ± 0.8 bcd	2.3 ± 0.3 cd	1.9 ± 0.5 d	1.6 ± 0.4 d	1.48 ± 0.51 d	5.0 ± 0.9 ab	5.4 ± 1.4 abc	7.6 ± 0.5 a
RCP2-54	0.034	0.0012	2.3 ± 0.1	0.26 ± 0.06 a	0.10 ± 0.01 bc	0.07 ± 0.01 c	0.04 ± 0.02 c	0.07 ± 0.04 c	0.22 ± 0.05 ab	0.28 ± 0.09 ab	0.30 ± 0.04 a
Verrucomicrobiota	0.034	0.0012	26.8 ± 1.5	3.4 ± 0.6 c	3.1 ± 1.1 c	3.2 ± 0.8 c	2.9 ± 0.7 c	5.4 ± 1.5 bc	7.4 ± 1.5 ab	9.1 ± 0.8 ab	9.8 ± 0.8 a
Proteobacteria	0.034	0.0027	23.1 ± 0.4	79.6 ± 2.8 a	64.4 ± 4.7 abc	70.8 ± 2.8 ab	69.1 ± 5.6 abc	63.1 ± 3.5 bcd	63.5 ± 6.3 bcd	56.2 ± 3.0 cd	48.6 ± 2.1 d
Methylomirabilota	0.034	0.0037	1.1 ± 0.1	0.09 ± 0.03 a	0.03 ± 0.01 abc	0.02 ± 0.01 bc	0.01 ± 0.00 c	0.01 ± 0.01 c	0.05 ± 0.01 ab	0.07 ± 0.02 a	0.07 ± 0.01 a
Cyanobacteria	p.adj > 0.05	0.0037	0.02 ± 0.01	0.25 ± 0.04 c	0.09 ± 0.02 bc	0.86 ± 0.70 a	0.07 ± 0.03 ab	0.81 ± 0.58 a	0.92 ± 0.86 abc	0.39 ± 0.22 ab	0.08 ± 0.06 bc
Patescibacteria	p.adj > 0.05	0.0037	0.03 ± 0.01	0.01 ± 0.01 c	0.06 ± 0.05 bc	0.11 ± 0.04 ab	0.28 ± 0.24 ab	0.02 ± 0.01 bc	0.20 ± 0.05 a	0.34 ± 0.16 a	0.21 ± 0.07 a
WPS-2	0.034	0.0044	1.9 ± 0.1	0.37 ± 0.07 ab	0.49 ± 0.10 a	0.22 ± 0.03 abc	0.16 ± 0.06 bc	0.10 ± 0.03 c	0.26 ± 0.04 abc	0.31 ± 0.09 abc	0.35 ± 0.08 ab
Planctomycetota	0.034	0.0058	4.8 ± 0.3	1.6 ± 0.4 ab	0.78 ± 0.10 b	0.86 ± 0.30 b	0.82 ± 0.29 b	1.0 ± 0.3 ab	1.6 ± 0.3 ab	2.5 ± 0.4 a	1.6 ± 0.1 ab
Nitrospirota	0.034	0.006	0.28 ± 0.03	0.02 ± 0.01 a	0.01 ± 0.0 ab	0.0 ± 0.0 ab	0.0 ± 0.0 b	0.0 ± 0.0 b	0.01 ± 0.00 ab	0.01 ± 0.01 ab	0.02 ± 0.01 ab
Bacteroidota	p.adj > 0.05	0.0096	3.1 ± 0.18	4.2 ± 0.8 c	9.9 ± 3.6 bc	15.9 ± 2.5 ab	21.1 ± 6.5 ab	23.7 ± 4.0 a	15.8 ± 3.4 abc	15.6 ± 1.8 ab	17.0 ± 1.0 ab
Spirochaetota	p.adj > 0.05	0.011	0.0 ± 0.0	0.0 ± 0.0 b	0.0 ± 0.0 b	0.04 ± 0.04 ab	0.0 ± 0.0 b	0.0 ± 0.0 b	0.0 ± 0.0 b	0.0 ± 0.0 b	0.12 ± 0.05 a
Actinobacteriota	p.adj > 0.05	0.049	3.1 ± 0.4	5.6 ± 1.0 a	7.7 ± 1.8 a	5.2 ± 0.6 ab	2.2 ± 0.9 c	2.5 ± 0.5 c	2.8 ± 0.5 bc	4.0 ± 1.2 abc	4.3 ± 1.0 abc
Gemmatimonadota	0.034	p.adj > 0.05	0.82 ± 0.03	0.08 ± 0.03	0.05 ± 0.01	0.08 ± 0.02	0.05 ± 0.03	0.04 ± 0.01	0.13 ± 0.04	0.15 ± 0.05	0.14 ± 0.02
Firmicutes	0.045	p.adj > 0.05	0.04 ± 0.01	0.55 ± 0.15	10.5 ± 8.5	0.22 ± 0.09	1.1 ± 0.9	0.39 ± 0.24	0.08 ± 0.04	0.75 ± 0.67	0.10 ± 0.07
Desulfobacterota	0.034	p.adj > 0.05	0.08 ± 0.01	0.02 ± 0.01	0.03 ± 0.01	0.01 ± 0.00	0.0 ± 0.0	0.06 ± 0.06	0.05 ± 0.05	0.28 ± 0.27	0.02 ± 0.01
Latescibacterota	0.034	p.adj > 0.05	0.37 ± 0.04	0.02 ± 0.01	0.01 ± 0.00	0.02 ± 0.01	0.01 ± 0.01	0.01 ± 0.0	0.01 ± 0.00	0.02 ± 0.01	0.01 ± 0.00
Dependentiae	p.adj > 0.05	p.adj > 0.05	0.0 ± 0.0	0.0 ± 0.0	0.0 ± 0.0	0.0 ± 0.0	0.01 ± 0.01	0.01 ± 0.01	0.02 ± 0.01	0.02 ± 0.02	0.0 ± 0.0
Bacterial class	p.adj (BS vs T2)	p.adj (from T2 to T50)	T0 (Soil)	T2	T4	T7	T10	T15	T21	T30	T50
Chthonomonadetes	0.032	0.0011	0.15 ± 0.02	0.01 ± 0.01 e	0.01 ± 0.01 e	0.02 ± 0.01 de	0.03 ± 0.01 cd	0.09 ± 0.01 ab	0.05 ± 0.01 bc	0.15 ± 0.08 ab	0.18 ± 0.03 a
Parcubacteria	p.adj > 0.05	0.0011	0.0 ± 0.0	0.0 ± 0.0 c	0.0 ± 0.0 c	0.0 ± 0.0 c	0.0 ± 0.0 c	0.0 ± 0.0 c	0.01 ± 0.01 b	0.06 ± 0.03 a	0.06 ± 0.02 a
Armatimonadia	0.032	0.0012	0.03 ± 0.01	0.01 ± 0.00 e	0.18 ± 0.08 d	0.27 ± 0.02 cd	0.18 ± 0.06 d	0.77 ± 0.22 ab	0.47 ± 0.07 bc	1.0 ± 0.2 a	1.5 ± 0.5 a
Desulfovibrionia	p.adj > 0.05	0.0012	0.0 ± 0.0	0.0 ± 0.0 a	0.0 ± 0.0 a	0.0 ± 0.0 a	0.0 ± 0.0 a	0.0 ± 0.0 a	0.0 ± 0.0 a	0.05 ± 0.05 b	0.0 ± 0.0 a
Ktedonobacteria	0.032	0.0015	0.77 ± 0.14	0.10 ± 0.04 a	0.06 ± 0.02 a	0.07 ± 0.02 a	0.05 ± 0.02 a	0.09 ± 0.02 a	0.43 ± 0.11 b	1.8 ± 1.3 b	3.0 ± 0.6 b
Polyangia	0.032	0.0015	1.15 ± 0.02	0.11 ± 0.03 a	0.12 ± 0.03 a	0.11 ± 0.01 a	0.12 ± 0.02 a	0.20 ± 0.07 a	0.63 ± 0.15 b	1.3 ± 0.3 b	3.7 ± 1.2 b
Oligoflexia	p.adj > 0.05	0.003	0.0 ± 0.0	0.0 ± 0.0 de	0.0 ± 0.0 e	0.02 ± 0.01 cd	0.07 ± 0.06 cd	0.04 ± 0.01 abc	0.14 ± 0.05 ab	0.05 ± 0.02 bc	0.15 ± 0.03 a
Anaerolineae	0.032	0.004	0.48 ± 0.03	0.03 ± 0.01 a	0.03 ± 0.01 a	0.03 ± 0.00 a	0.03 ± 0.02 a	0.03 ± 0.01 a	0.15 ± 0.04 b	0.12 ± 0.03 b	0.81 ± 0.19 b
Phycisphaerae	0.032	0.004	1.2 ± 0.0	0.12 ± 0.03 d	0.14 ± 0.05 d	0.24 ± 0.11 cd	0.27 ± 0.09 bcd	0.43 ± 0.14 bc	0.44 ± 0.10 b	0.96 ± 0.11 a	0.45 ± 0.03 ab
Bdellovibrionia	p.adj > 0.05	0.004	0.03 ± 0.01	0.01 ± 0.00 c	0.0 ± 0.0 c	0.02 ± 0.01 bc	0.01 ± 0.00 bc	0.03 ± 0.01 b	0.03 ± 0.01 b	0.04 ± 0.01 ab	0.37 ± 0.08 a
Unidentified classes of RCP2-54	0.032	0.0046	2.3 ± 0.1	0.27 ± 0.06 a	0.09 ± 0.01 bc	0.07 ± 0.01 c	0.04 ± 0.02 c	0.07 ± 0.04 c	0.22 ± 0.05 ab	0.29 ± 0.10 ab	0.30 ± 0.04 a
Kapabacteria	0.032	0.0051	0.23 ± 0.03	0.02 ± 0.012 a	0.01 ± 0.01 a	0.01 ± 0.01 a	0.02 ± 0.01 a	0.02 ± 0.01 a	0.08 ± 0.03 b	0.09 ± 0.02 b	0.14 ± 0.03 b
Verrucomicrobiae	0.032	0.0051	26.9 ± 1.5	3.5 ± 0.6 c	3.1 ± 1.1 c	3.2 ± 0.8 c	3.0 ± 0.7 c	5.5 ± 1.6 bc	7.5 ± 1.5 ab	9.2 ± 0.7 ab	9.9 ± 0.7 a
Acidobacteriae	0.032	0.0058	20.0 ± 0.1	2.6 ± 0.7 bc	1.8 ± 0.2 bc	1.6 ± 0.4 c	1.2 ± 0.3 c	1.1 ± 0.4 c	3.9 ± 0.8 ab	4.5 ± 1.2 ab	6.1 ± 0.5 a
Holophagae	0.032	0.0067	2.5 ± 0.1	0.3 ± 0.1 bcd	0.18 ± 0.06 cd	0.16 ± 0.05 d	0.19 ± 0.05 cd	0.18 ± 0.07 d	0.48 ± 0.07 ab	0.42 ± 0.10 abc	0.71 ± 0.09 a
Gammaproteobacteria	0.032	0.009	11.4 ± 0.2	74.6 ± 3.5 a	58.1 ± 4.6 abc	62.8 ± 3.3 ab	60.0 ± 6.7 abc	49.8 ± 5.6 bcd	56.3 ± 6.9 abc	45.3 ± 3.6 cd	36.3 ± 2.8 d
Vicinamibacteria	0.032	0.009	3.6 ± 0.1	0.37 ± 0.10 a	0.16 ± 0.01 bc	0.14 ± 0.06 bc	0.13 ± 0.03 bc	0.11 ± 0.06 c	0.44 ± 0.10 a	0.33 ± 0.11 ab	0.52 ± 0.03 a
Saccharimonadia	p.adj > 0.05	0.012	0.03 ± 0.01	0.010 ± 0.01 d	0.07 ± 0.05 bcd	0.11 ± 0.04 abc	0.28 ± 0.24 abc	0.02 ± 0.01 cd	0.19 ± 0.04 a	0.29 ± 0.16 ab	0.14 ± 0.07 ab
Vampirivibrionia	p.adj > 0.05	0.012	0.0 ± 0.0	0.0 ± 0.0 c	0.01 ± 0.01 bc	0.06 ± 0.01 a	0.04 ± 0.02 ab	0.07 ± 0.02 a	0.03 ± 0.02 abc	0.08 ± 0.06 ab	0.01 ± 0.01 bc
Methylomirabilia	0.032	0.017	1.1 ± 0.1	0.10 ± 0.04 a	0.03 ± 0.01 abc	0.02 ± 0.01 bc	0.01 ± 0.01 c	0.01 ± 0.01 c	0.05 ± 0.01 ab	0.07 ± 0.02 a	0.07 ± 0.01 a
Alphaproteobacteria	0.032	0.018	11.5 ± 0.6	5.1 ± 1.0 d	6.2 ± 1.7 cd	8.2 ± 0.9 abcd	8.3 ± 0.9 abcd	13.6 ± 2.3 ab	7.5 ± 0.8 bcd	10.4 ± 1.3 abc	11.9 ± 0.9 a
Spirochaetia	p.adj > 0.05	0.018	0.0 ± 0.0	0.0 ± 0.0 a	0.0 ± 0.0 a	0.05 ± 0.04 ab	0.0 ± 0.0 a	0.0 ± 0.0 a	0.0 ± 0.0 a	0.0 ± 0.0 a	0.12 ± 0.05 b
Acidobacteriota Subgroup 5	0.032	0.021	0.24 ± 0.03	0.03 ± 0.01 ab	0.02 ± 0.01 abc	0.01 ± 0.00 c	0.01 ± 0.00 c	0.01 ± 0.01 bc	0.04 ± 0.01 a	0.03 ± 0.01 abc	0.04 ± 0.01 ab
TK10	0.032	0.022	0.19 ± 0.02	0.02 ± 0.01 ab	0.0 ± 0.0 b	0.0 ± 0.0 b	0.01 ± 0.01 b	0.0 ± 0.0 b	0.02 ± 0.01 ab	0.02 ± 0.01 ab	0.04 ± 0.00 a
Unidentified classes of WPS-2	0.032	0.023	1.8 ± 0.1	0.37 ± 0.08 ab	0.50 ± 0.11 a	0.23 ± 0.03 abc	0.16 ± 0.06 bc	0.10 ± 0.03 c	0.26 ± 0.04 abc	0.32 ± 0.10 abc	0.35 ± 0.08 ab
Blastocatellia	0.032	0.037	1.2 ± 0.0	0.10 ± 0.02 a	0.07 ± 0.03 a	0.10 ± 0.02 a	0.07 ± 0.02 a	0.10 ± 0.02 ab	0.22 ± 0.08 ab	0.21 ± 0.07 ab	0.26 ± 0.02 a
Bacteroidia	p.adj > 0.05	0.039	2.9 ± 0.2	4.2 ± 0.8 c	9.9 ± 3.6 bc	16.2 ± 2.6 ab	21.8 ± 7.2 ab	24.0 ± 3.9 a	15.9 ± 3.3 abc	15.8 ± 1.7 ab	17.0 ± 0.9 ab
AD3	0.032	0.042	1.5 ± 0.1	0.13 ± 0.05 a	0.05 ± 0.01 ab	0.01 ± 0.00 b	0.02 ± 0.01 ab	0.01 ± 0.01 b	0.04 ± 0.01 ab	0.08 ± 0.04 ab	0.04 ± 0.00 ab
Bacilli	0.032	0.042	0.03 ± 0.01	0.55 ± 0.16 ab	6.0 ± 4.3 a	0.16 ± 0.05 ab	0.99 ± 0.91 ab	0.11 ± 0.04 ab	0.07 ± 0.04 b	0.09 ± 0.03 ab	0.09 ± 0.06 b
Nitrospiria	0.032	0.042	0.29 ± 0.04	0.03 ± 0.01 a	0.01 ± 0.01 ab	0.0 ± 0.0 ab	0.0 ± 0.0 b	0.0 ± 0.0 b	0.01 ± 0.00 ab	0.01 ± 0.01 ab	0.02 ± 0.01 ab
Acidimicrobiia	0.032	p.adj > 0.05	0.07 ± 0.01	0.02 ± 0.01	0.01 ± 0.01	0.01 ± 0.01	0.0 ± 0.0	0.01 ± 0.00	0.03 ± 0.01	0.03 ± 0.01	0.03 ± 0.01
Gemmatimonadetes	0.032	p.adj > 0.05	0.80 ± 0.03	0.08 ± 0.02	0.06 ± 0.01	0.08 ± 0.02	0.05 ± 0.03	0.04 ± 0.01	0.13 ± 0.05	0.16 ± 0.06	0.14 ± 0.02
KD4-96	0.032	p.adj > 0.05	0.26 ± 0.04	0.05 ± 0.02	0.02 ± 0.0	0.01 ± 0.00	0.02 ± 0.01	0.03 ± 0.01	0.04 ± 0.02	0.03 ± 0.01	0.02 ± 0.00
Myxococcia	0.032	p.adj > 0.05	0.12 ± 0.01	0.01 ± 0.00	0.01 ± 0.01	0.0 ± 0.0	0.0 ± 0.0	0.0 ± 0.0	0.01 ± 0.00	0.01 ± 0.00	0.02 ± 0.01
OM190	0.032	p.adj > 0.05	0.34 ± 0.01	0.02 ± 0.01	0.01 ± 0.0	0.01 ± 0.00	0.0 ± 0.0	0.0 ± 0.0	0.05 ± 0.04	0.03 ± 0.02	0.04 ± 0.01
Planctomycetes	0.032	p.adj > 0.05	3.3 ± 0.3	1.5 ± 0.4	0.64 ± 0.07	0.64 ± 0.22	0.55 ± 0.21	0.61 ± 0.28	1.1 ± 0.2	1.5 ± 0.5	1.2 ± 0.1
Thermoanaerobaculia	0.032	p.adj > 0.05	0.25 ± 0.03	0.03 ± 0.01	0.01 ± 0.01	0.02 ± 0.01	0.01 ± 0.01	0.03 ± 0.02	0.03 ± 0.01	0.04 ± 0.01	0.07 ± 0.02
Thermoleophilia	0.032	p.adj > 0.05	0.50 ± 0.06	0.10 ± 0.03	0.04 ± 0.01	0.04 ± 0.01	0.06 ± 0.02	0.04 ± 0.03	0.13 ± 0.07	0.11 ± 0.04	0.06 ± 0.00
Unidentified classes of Desulfobacterota	0.032	p.adj > 0.05	0.06 ± 0.01	0.02 ± 0.01	0.02 ± 0.01	0.01 ± 0.00	0.0 ± 0.0	0.0 ± 0.0	0.0 ± 0.0	0.01 ± 0.00	0.01 ± 0.01
Unidentified classes of Latescibacterota	0.032	p.adj > 0.05	0.35 ± 0.05	0.02 ± 0.01	0.01 ± 0.00	0.02 ± 0.01	0.01 ± 0.01	0.01 ± 0.01	0.0 ± 0.0	0.02 ± 0.01	0.01 ± 0.01
Actinobacteria	p.adj > 0.05	p.adj > 0.05	2.6 ± 0.4	5.5 ± 1.0	7.7 ± 1.8	5.2 ± 0.6	2.2 ± 0.9	2.5 ± 0.4	2.7 ± 0.5	3.9 ± 1.2	4.3 ± 1.1
Babeliae	p.adj > 0.05	p.adj > 0.05	0.0 ± 0.0	0.0 ± 0.0	0.0 ± 0.0	0.0 ± 0.0	0.01 ± 0.01	0.01 ± 0.01	0.02 ± 0.01	0.02 ± 0.02	0.0 ± 0.0
Chloroflexia	p.adj > 0.05	p.adj > 0.05	0.0 ± 0.0	0.0 ± 0.0	0.0 ± 0.0	0.0 ± 0.0	0.03 ± 0.03	0.0 ± 0.0	0.0 ± 0.0	0.0 ± 0.0	0.0 ± 0.0
Clostridia	p.adj > 0.05	p.adj > 0.05	0.0 ± 0.0	0.01 ± 0.01	4.5 ± 4.2	0.05 ± 0.05	0.11 ± 0.10	0.26 ± 0.24	0.01 ± 0.01	0.23 ± 0.22	0.0 ± 0.0
Desulfitobacteriia	p.adj > 0.05	p.adj > 0.05	0.0 ± 0.0	0.0 ± 0.0	0.0 ± 0.0	0.0 ± 0.0	0.0 ± 0.0	0.01 ± 0.01	0.0 ± 0.0	0.17 ± 0.17	0.0 ± 0.0
Desulfuromonadia	p.adj > 0.05	p.adj > 0.05	0.02 ± 0.00	0.01 ± 0.01	0.01 ± 0.01	0.0 ± 0.0	0.0 ± 0.0	0.06 ± 0.06	0.05 ± 0.05	0.24 ± 0.24	0.01 ± 0.01
Fimbriimonadia	p.adj > 0.05	p.adj > 0.05	0.0 ± 0.0	0.0 ± 0.0	0.01 ± 0.01	0.0 ± 0.0	0.01 ± 0.01	0.0 ± 0.0	0.03 ± 0.02	0.11 ± 0.10	0.0 ± 0.0
Limnochordia	p.adj > 0.05	p.adj > 0.05	0.0 ± 0.0	0.0 ± 0.0	0.0 ± 0.0	0.0 ± 0.0	0.0 ± 0.0	0.0 ± 0.0	0.0 ± 0.0	0.08 ± 0.08	0.0 ± 0.0
Negativicutes	p.adj > 0.05	p.adj > 0.05	0.0 ± 0.0	0.0 ± 0.0	0.09 ± 0.08	0.0 ± 0.0	0.02 ± 0.02	0.01 ± 0.01	0.0 ± 0.0	0.19 ± 0.19	0.0 ± 0.0
Bacterial order	p.adj (BS vs T2)	p.adj (from T2 to T50)	T0 (Soil)	T2	T4	T7	T10	T15	T21	T30	T50
Armatimonadales	0.037	0.0015	0.03 ± 0.01	0.01 ± 0.01 e	0.18 ± 0.08 d	0.27 ± 0.02 cd	0.18 ± 0.06 d	0.77 ± 0.22 ab	0.47 ± 0.07 bc	1.0 ± 0.2 a	1.5 ± 0.5 a
Chthonomonadales	0.037	0.0015	0.15 ± 0.02	0.01 ± 0.01 e	0.01 ± 0.01 e	0.02 ± 0.01 de	0.03 ± 0.01 cd	0.09 ± 0.01 ab	0.05 ± 0.01 bc	0.15 ± 0.08 ab	0.18 ± 0.02 a
Methylacidiphilales	0.037	0.0015	0.15 ± 0.03	0.03 ± 0.01 bc	0.02 ± 0.01 c	0.05 ± 0.01 bc	0.03 ± 0.02 bc	0.08 ± 0.03 b	0.40 ± 0.10 a	0.75 ± 0.31 a	1.2 ± 0.2 a
Micropepsales	0.037	0.0015	1.3 ± 0.1	0.17 ± 0.02 c	0.08 ± 0.02 d	0.11 ± 0.03 cd	0.12 ± 0.03 cd	0.27 ± 0.04 b	0.33 ± 0.07 b	0.53 ± 0.04 a	0.51 ± 0.02 a
Pedosphaerales	0.037	0.0015	2.7 ± 0.1	0.23 ± 0.04 d	0.29 ± 0.11 d	0.80 ± 0.42 cd	1.1 ± 0.4 c	2.3 ± 0.9 b	3.7 ± 0.9 ab	3.5 ± 0.6 ab	5.2 ± 0.5 a
Candidatus Kaiserbacteria	p.adj > 0.05	0.0015	0.0 ± 0.0	0.0 ± 0.0 c	0.0 ± 0.0 c	0.0 ± 0.0 c	0.0 ± 0.0 c	0.0 ± 0.0 c	0.01 ± 0.01 b	0.06 ± 0.03 a	0.06 ± 0.02 a
Desulfovibrionales	p.adj > 0.05	0.0015	0.0 ± 0.0	0.0 ± 0.0 a	0.0 ± 0.0 a	0.0 ± 0.0 a	0.0 ± 0.0 a	0.0 ± 0.0 a	0.0 ± 0.0 a	0.05 ± 0.05 b	0.0 ± 0.0 a
Ktedonobacterales	0.037	0.0018	0.74 ± 0.14	0.10 ± 0.04 a	0.06 ± 0.02 a	0.07 ± 0.02 a	0.05 ± 0.02 a	0.09 ± 0.02 a	0.42 ± 0.11 b	1.8 ± 1.3 b	3.0 ± 0.6 b
Polyangiales	0.037	0.0018	0.78 ± 0.06	0.08 ± 0.02 a	0.06 ± 0.02 a	0.07 ± 0.01 a	0.08 ± 0.02 a	0.13 ± 0.05 a	0.48 ± 0.13 b	0.79 ± 0.16 b	3.4 ± 1.1 b
Parvibaculales	p.adj > 0.05	0.0038	0.0 ± 0.0	0.01 ± 0.01 cd	0.0 ± 0.0 d	0.0 ± 0.0 cd	0.0 ± 0.0 cd	0.01 ± 0.0 bc	0.0 ± 0.0 cd	0.02 ± 0.00 ab	0.07 ± 0.01 a
Bryobacterales	0.037	0.0043	1.3 ± 0.1	0.13 ± 0.03 a	0.04 ± 0.01 b	0.06 ± 0.02 b	0.04 ± 0.01 b	0.03 ± 0.02 b	0.16 ± 0.03 a	0.14 ± 0.04 a	0.22 ± 0.03 a
Chitinophagales	0.037	0.0043	1.8 ± 0.1	0.63 ± 0.09 d	1.5 ± 0.6 cd	5.3 ± 1.0 b	12.9 ± 6.0 ab	13.0 ± 1.8 a	4.8 ± 1.8 bc	9.2 ± 1.9 ab	5.5 ± 1.1 b
Haliangiales	0.037	0.0043	0.37 ± 0.04	0.03 ± 0.01 a	0.05 ± 0.01 a	0.03 ± 0.01 a	0.03 ± 0.01 a	0.05 ± 0.02 a	0.13 ± 0.02 b	0.29 ± 0.10 b	0.32 ± 0.07 b
SBR1031	0.037	0.0043	0.21 ± 0.04	0.02 ± 0.00 a	0.03 ± 0.01 a	0.03 ± 0.00 a	0.03 ± 0.02 a	0.03 ± 0.01 a	0.14 ± 0.04 b	0.11 ± 0.03 b	0.64 ± 0.20 b
Acidobacteriales	0.037	0.0049	10.2 ± 0.2	1.4 ± 0.3 bc	1.1 ± 0.2 c	1.0 ± 0.2 c	0.74 ± 0.22 c	0.71 ± 0.21 c	2.5 ± 0.5 ab	2.9 ± 0.8 ab	3.8 ± 0.3 a
Tepidisphaerales	0.037	0.0049	1.2 ± 0.1	0.12 ± 0.03 d	0.14 ± 0.05 d	0.24 ± 0.11 cd	0.27 ± 0.09 bcd	0.43 ± 0.14 bc	0.44 ± 0.10 b	0.96 ± 0.11 a	0.45 ± 0.03 ab
0319-6G20	p.adj > 0.05	0.0049	0.0 ± 0.0	0.0 ± 0.0 cd	0.0 ± 0.0 d	0.02 ± 0.01 bc	0.05 ± 0.05 bcd	0.04 ± 0.01 ab	0.12 ± 0.05 a	0.05 ± 0.02 ab	0.11 ± 0.03 a
Bdellovibrionales	p.adj > 0.05	0.0049	0.03 ± 0.01	0.01 ± 0.00 c	0.0 ± 0.0 c	0.02 ± 0.01 bc	0.01 ± 0.00 bc	0.03 ± 0.01 b	0.03 ± 0.01 b	0.04 ± 0.01 ab	0.37 ± 0.08 a
Anaerolineales	0.037	0.005	0.28 ± 0.04	0.01 ± 0.01 b	0.0 ± 0.0 c	0.01 ± 0.00 bc	0.0 ± 0.0 c	0.0 ± 0.0 bc	0.01 ± 0.01 b	0.01 ± 0.01 b	0.17 ± 0.04 a
Gammaproteobacteria Incertae Sedis	0.037	0.005	1.8 ± 0.1	0.25 ± 0.06 c	0.30 ± 0.12 c	0.37 ± 0.11 c	0.65 ± 0.22 bc	0.69 ± 0.17 bc	1.7 ± 0.5 ab	2.0 ± 0.9 ab	2.3 ± 0.5 a
Unidentified orders of RCP2-54	0.037	0.005	2.3 ± 0.1	0.27 ± 0.06 a	0.09 ± 0.01 bc	0.07 ± 0.01 c	0.04 ± 0.02 c	0.07 ± 0.04 c	0.22 ± 0.05 ab	0.29 ± 0.10 ab	0.30 ± 0.04 a
Salinisphaerales	p.adj > 0.05	0.0053	0.01 ± 0.00	0.02 ± 0.01 bc	0.01 ± 0.00 c	0.01 ± 0.00 c	0.02 ± 0.01 c	0.01 ± 0.01 c	0.14 ± 0.02 ab	0.09 ± 0.05 bc	0.62 ± 0.13 a
Kapabacteriales	0.037	0.0056	0.23 ± 0.03	0.02 ± 0.01 a	0.01 ± 0.01 a	0.01 ± 0.01 a	0.02 ± 0.01 a	0.02 ± 0.01 a	0.08 ± 0.03 b	0.09 ± 0.02 b	0.14 ± 0.03 b
Sphingomonadales	p.adj > 0.05	0.0069	0.28 ± 0.04	0.24 ± 0.04 d	0.48 ± 0.16 cd	0.94 ± 0.16 abc	1.4 ± 0.3 ab	3.3 ± 1.0 a	0.82 ± 0.22 bc	1.4 ± 0.3 ab	0.63 ± 0.15 bcd
Micromonosporales	0.037	0.0088	0.17 ± 0.03	0.02 ± 0.01 a	0.02 ± 0.00 a	0.01 ± 0.00 a	0.02 ± 0.01 a	0.02 ± 0.01 a	0.06 ± 0.02 b	0.05 ± 0.02 ab	0.53 ± 0.11 a
Vicinamibacterales	0.037	0.012	3.6 ± 0.1	0.37 ± 0.10 a	0.16 ± 0.01 bc	0.14 ± 0.06 bc	0.13 ± 0.03 bc	0.11 ± 0.06 c	0.44 ± 0.10 a	0.33 ± 0.11 ab	0.52 ± 0.03 a
Burkholderiales	0.037	0.013	6.7 ± 0.1	69.9 ± 3.7 a	51.5 ± 6.8 abc	59.7 ± 3.9 ab	57.3 ± 6.8 abc	46.3 ± 5.6 bcd	52.8 ± 7.2 abc	40.3 ± 3.6 cd	31.2 ± 3.3 d
Paenibacillales	0.037	0.015	0.02 ± 0.01	0.55 ± 0.15 ab	2.4 ± 1.3 a	0.16 ± 0.05 abc	0.98 ± 0.90 bcd	0.09 ± 0.02 bcd	0.07 ± 0.04 cd	0.05 ± 0.01 cd	0.02 ± 0.01 d
WD260	0.037	0.015	1.2 ± 0.1	0.10 ± 0.03 bc	0.08 ± 0.02 bc	0.06 ± 0.02 c	0.06 ± 0.02 c	0.06 ± 0.02 c	0.18 ± 0.03 ab	0.17 ± 0.05 abc	0.48 ± 0.10 a
Rhodospirillales	p.adj > 0.05	0.015	0.0 ± 0.0	0.04 ± 0.02 a	0.05 ± 0.02 a	0.03 ± 0.01 a	0.02 ± 0.01 a	0.16 ± 0.05 ab	0.18 ± 0.06 ab	0.25 ± 0.08 b	0.37 ± 0.07 b
Saccharimonadales	p.adj > 0.05	0.015	0.03 ± 0.01	0.01 ± 0.00 d	0.07 ± 0.05 bcd	0.11 ± 0.04 abc	0.28 ± 0.24 abc	0.03 ± 0.01 cd	0.19 ± 0.04 a	0.29 ± 0.16 ab	0.14 ± 0.07 ab
Vampirovibrionales	p.adj > 0.05	0.015	0.0 ± 0.0	0.0 ± 0.0 c	0.01 ± 0.01 bc	0.06 ± 0.01 a	0.04 ± 0.02 ab	0.07 ± 0.02 a	0.03 ± 0.02 abc	0.08 ± 0.06 ab	0.01 ± 0.01 bc
Acidobacteriae Subgroup 2	0.037	0.019	7.9 ± 0.2	0.99 ± 0.34 abcd	0.61 ± 0.07 bcd	0.50 ± 0.13 bcd	0.35 ± 0.11 cd	0.31 ± 0.12 d	1.2 ± 0.3 ab	1.3 ± 0.4 abc	1.9 ± 0.2 a
Holophagae Subgroup 7	0.037	0.021	2.4 ± 0.1	0.31 ± 0.07 abc	0.16 ± 0.05 bc	0.13 ± 0.04 c	0.16 ± 0.05 bc	0.16 ± 0.07 c	0.39 ± 0.06 ab	0.31 ± 0.09 abc	0.53 ± 0.07 a
Rokubacteriales	0.037	0.021	1.1 ± 0.1	1.0 ± 0.1 a	0.03 ± 0.01 abc	0.02 ± 0.01 bc	0.01 ± 0.00 c	0.01 ± 0.01 c	0.05 ± 0.01 ab	0.07 ± 0.02 a	0.07 ± 0.01 a
Blastocatellales	0.037	0.022	0.49 ± 0.02	0.04 ± 0.01 bc	0.04 ± 0.02 bc	0.05 ± 0.01 bc	0.04 ± 0.01 bc	0.03 ± 0.01 cd	0.09 ± 0.03 ab	0.12 ± 0.04 ab	0.14 ± 0.02 a
JG36-TzT-191	0.037	0.022	0.23 ± 0.03	0.01 ± 0.01 abc	0.0 ± 0.0 c	0.0 ± 0.0 c	0.02 ± 0.01 abc	0.0 ± 0.0 bc	0.02 ± 0.01 ab	0.03 ± 0.02 abc	0.04 ± 0.01 a
Spirochaetales	p.adj > 0.05	0.022	0.0 ± 0.0	0.0 ± 0.0 a	0.0 ± 0.0 a	0.05 ± 0.04 ab	0.0 ± 0.0 a	0.0 ± 0.0 a	0.0 ± 0.0 a	0.0 ± 0.0 a	0.12 ± 0.05 b
Opitutales	0.037	0.025	0.42 ± 0.02	0.05 ± 0.04 a	0.88 ± 0.81 ab	0.38 ± 0.16 ab	0.19 ± 0.08 ab	0.82 ± 0.21 b	0.71 ± 0.19 b	0.77 ± 0.34 b	0.81 ± 0.18 b
Unidentified orders of Acidobacteriota Subgroup 5	0.037	0.025	0.24 ± 0.03	0.03 ± 0.01 ab	0.02 ± 0.01 abc	0.01 ± 0.00 c	0.01 ± 0.00 c	0.01 ± 0.01 bc	0.04 ± 0.0 a	0.03 ± 0.01 abc	0.04 ± 0.01 ab
Unidentified orders of TK10	0.037	0.026	0.19 ± 0.02	0.02 ± 0.01 ab	0.0 ± 0.0 b	0.0 ± 0.0 b	0.01 ± 0.01 b	0.0 ± 0.0 b	0.02 ± 0.01 ab	0.02 ± 0.01 ab	0.04 ± 0.00 a
KF-JG30-C25	0.037	0.027	0.02 ± 0.01	0.0 ± 0.0 a	0.0 ± 0.0 a	0.0 ± 0.0 a	0.0 ± 0.0 a	0.0 ± 0.0 a	0.03 ± 0.01 b	0.02 ± 0.01 ab	0.04 ± 0.02 b
Unidentified orders of Blastocatellia	0.037	0.027	0.11 ± 0.03	0.0 ± 0.0 c	0.01 ± 0.01 bc	0.01 ± 0.01 abc	0.0 ± 0.0 c	0.02 ± 0.01 abc	0.04 ± 0.01 a	0.03 ± 0.01 ab	0.02 ± 0.0 ab
Unidentified orders of WPS-2	0.037	0.027	1.8 ± 0.1	0.37 ± 0.08 ab	0.50 ± 0.11 a	0.22 ± 0.03 abc	0.16 ± 0.06 bc	0.10 ± 0.03 c	0.26 ± 0.04 abc	0.32 ± 0.10 abc	0.35 ± 0.09 ab
Streptomycetales	0.037	0.033	0.74 ± 0.11	4.8 ± 0.9 ab	7.1 ± 1.7 a	4.9 ± 0.6 ab	1.8 ± 0.7 c	2.2 ± 0.5 bc	1.8 ± 0.3 c	3.0 ± 0.8 abc	2.8 ± 1.0 abc
Silvanigrellales	p.adj > 0.05	0.034	0.0 ± 0.0	0.0 ± 0.0 a	0.0 ± 0.0 a	0.0 ± 0.0 a	0.01 ± 0.01 a	0.0 ± 0.0 a	0.02 ± 0.02 ab	0.0 ± 0.0 ab	0.04 ± 0.02 b
Enterobacterales	p.adj > 0.05	0.038	0.01 ± 0.01	0.04 ± 0.02 a	0.02 ± 0.01 ab	0.31 ± 0.26 a	0.05 ± 0.02 a	0.52 ± 0.47 a	0.03 ± 0.03 ab	0.09 ± 0.09 ab	0.0 ± 0.0 b
Paracaedibacterales	p.adj > 0.05	0.039	0.0 ± 0.0	0.0 ± 0.0 c	0.01 ± 0.01 bc	0.07 ± 0.03 ab	0.04 ± 0.01 ab	0.11 ± 0.06 a	0.05 ± 0.02 ab	0.22 ± 0.18 ab	0.03 ± 0.01 abc
Catenulisporales	p.adj > 0.05	0.043	0.18 ± 0.03	0.22 ± 0.06 ab	0.34 ± 0.09 ab	0.19 ± 0.02 ab	0.17 ± 0.12 b	0.11 ± 0.04 b	0.43 ± 0.12 ab	0.46 ± 0.22 ab	0.65 ± 0.17 a
Pseudomonadales	0.037	0.045	0.30 ± 0.05	3.04 ± 0.4 a	4.3 ± 3.7 ab	1.1 ± 0.7 ab	1.4 ± 0.7 ab	0.69 ± 0.14 ab	0.43 ± 0.14 ab	0.41 ± 0.25 b	0.13 ± 0.03 b
Unidentified orders of AD3	0.037	0.047	1.5 ± 0.1	0.13 ± 0.05 a	0.05 ± 0.01 ab	0.01 ± 0.00 b	0.02 ± 0.01 ab	0.01 ± 0.01 b	0.04 ± 0.01 ab	0.08 ± 0.04 ab	0.04 ± 0.01 ab
Azospirillales	p.adj > 0.05	0.047	0.01 ± 0.01	0.01 ± 0.01 b	0.02 ± 0.02 ab	0.0 ± 0.0 b	0.0 ± 0.0 b	0.03 ± 0.01 ab	0.03 ± 0.02 ab	0.04 ± 0.01 ab	0.06 ± 0.01 a
Nitrospirales	0.037	0.049	0.29 ± 0.04	0.03 ± 0.01 a	0.01 ± 0.00 ab	0.0 ± 0.0 ab	0.0 ± 0.0 b	0.0 ± 0.0 b	0.01 ± 0.00 ab	0.01 ± 0.01 ab	0.02 ± 0.01 ab
Bacillales	p.adj > 0.05	0.049	0.0 ± 0.0	0.0 ± 0.0 abc	3.6 ± 3.5 a	0.0 ± 0.0 abc	0.01 ± 0.01 abc	0.03 ± 0.03 abc	0.0 ± 0.0 bc	0.04 ± 0.03 ab	0.0 ± 0.0 c
Xanthomonadales	p.adj > 0.05	0.049	1.2 ± 0.1	1.2 ± 0.2 ab	2.0 ± 0.7 a	1.2 ± 0.1 ab	0.57 ± 0.14 b	1.4 ± 0.1 a	0.86 ± 0.15 ab	2.0 ± 0.9 a	1.4 ± 0.2 a
Acetobacterales	0.037	p.adj > 0.05	0.47 ± 0.00	0.07 ± 0.02	0.03 ± 0.01	0.03 ± 0.01	0.03 ± 0.01	0.03 ± 0.01	0.09 ± 0.02	0.06 ± 0.02	0.09 ± 0.01
Chthoniobacterales	0.037	p.adj > 0.05	23.5 ± 1.4	3.1 ± 0.6	1.9 ± 0.3	1.9 ± 0.4	1.6 ± 0.6	2.2 ± 0.6	2.7 ± 0.5	4.0 ± 0.8	2.6 ± 0.1
Corynebacteriales	0.037	p.adj > 0.05	0.36 ± 0.06	0.12 ± 0.03	0.06 ± 0.01	0.06 ± 0.02	0.05 ± 0.02	0.06 ± 0.02	0.12 ± 0.06	0.11 ± 0.04	0.07 ± 0.01
Elsterales	0.037	p.adj > 0.05	2.1 ± 0.1	0.38 ± 0.11	0.21 ± 0.05	0.12 ± 0.05	0.11 ± 0.04	0.17 ± 0.06	0.46 ± 0.21	0.39 ± 0.11	0.30 ± 0.03
Frankiales	0.037	p.adj > 0.05	1.1 ± 0.1	0.17 ± 0.06	0.07 ± 0.01	0.06 ± 0.03	0.05 ± 0.03	0.11 ± 0.08	0.29 ± 0.19	0.23 ± 0.10	0.19 ± 0.03
Gaiellales	0.037	p.adj > 0.05	0.49 ± 0.06	0.10 ± 0.03	0.04 ± 0.01	0.04 ± 0.01	0.06 ± 0.02	0.04 ± 0.03	0.13 ± 0.07	0.11 ± 0.04	0.06 ± 0.00
Gemmatales	0.037	p.adj > 0.05	1.0 ± 0.1	0.34 ± 0.11	0.16 ± 0.04	0.16 ± 0.04	0.15 ± 0.05	0.13 ± 0.07	0.31 ± 0.11	0.33 ± 0.11	0.30 ± 0.03
Gemmatimonadales	0.037	p.adj > 0.05	0.80 ± 0.03	0.08 ± 0.02	0.06 ± 0.01	0.08 ± 0.02	0.05 ± 0.03	0.04 ± 0.01	0.13 ± 0.05	0.16 ± 0.06	0.14 ± 0.02
Holophagales	0.037	p.adj > 0.05	0.03 ± 0.00	0.01 ± 0.01	0.02 ± 0.01	0.03 ± 0.02	0.03 ± 0.02	0.02 ± 0.01	0.09 ± 0.03	0.11 ± 0.03	0.18 ± 0.05
IMCC26256	0.037	p.adj > 0.05	0.07 ± 0.01	0.02 ± 0.01	0.01 ± 0.01	0.01 ± 0.01	0.0 ± 0.0	0.01 ± 0.00	0.03 ± 0.01	0.03 ± 0.01	0.03 ± 0.01
Myxococcales	0.037	p.adj > 0.05	0.12 ± 0.01	0.01 ± 0.00	0.01 ± 0.01	0.0 ± 0.0	0.0 ± 0.0	0.0 ± 0.0	0.01 ± 0.00	0.01 ± 0.00	0.02 ± 0.01
Pirellulales	0.037	p.adj > 0.05	0.66 ± 0.03	0.18 ± 0.06	0.06 ± 0.01	0.08 ± 0.03	0.07 ± 0.03	0.09 ± 0.03	0.15 ± 0.02	0.21 ± 0.08	0.18 ± 0.03
Planctomycetales	0.037	p.adj > 0.05	0.28 ± 0.01	0.08 ± 0.03	0.04 ± 0.00	0.05 ± 0.01	0.03 ± 0.01	0.04 ± 0.01	0.07 ± 0.02	0.14 ± 0.05	0.13 ± 0.02
Pyrinomonadales	0.037	p.adj > 0.05	0.58 ± 0.05	0.05 ± 0.02	0.02 ± 0.01	0.02 ± 0.00	0.04 ± 0.02	0.05 ± 0.01	0.09 ± 0.04	0.06 ± 0.02	0.09 ± 0.01
Reyranellales	0.037	p.adj > 0.05	0.65 ± 0.02	0.11 ± 0.04	0.07 ± 0.01	0.07 ± 0.02	0.05 ± 0.02	0.06 ± 0.03	0.12 ± 0.02	0.13 ± 0.05	0.12 ± 0.02
S-BQ2-57 soil group	0.037	p.adj > 0.05	0.08 ± 0.01	0.01 ± 0.00	0.01 ± 0.00	0.0 ± 0.0	0.01 ± 0.00	0.01 ± 0.00	0.02 ± 0.00	0.01 ± 0.00	0.02 ± 0.01
Solibacterales	0.037	p.adj > 0.05	0.61 ± 0.03	0.06 ± 0.03	0.04 ± 0.01	0.03 ± 0.01	0.04 ± 0.01	0.03 ± 0.02	0.08 ± 0.03	0.09 ± 0.02	0.11 ± 0.02
Sphingobacteriales	0.037	p.adj > 0.05	0.52 ± 0.10	3.1 ± 0.7	7.3 ± 2.7	10.0 ± 1.5	7.5 ± 1.6	9.7 ± 2.1	8.8 ± 2.2	5.5 ± 0.5	8.2 ± 1.7
Thermoanaerobaculales	0.037	p.adj > 0.05	0.25 ± 0.03	0.03 ± 0.01	0.01 ± 0.01	0.02 ± 0.01	0.01 ± 0.00	0.03 ± 0.02	0.03 ± 0.01	0.04 ± 0.01	0.07 ± 0.02
Unidentified orders of Alphaproteobacteria	0.037	p.adj > 0.05	0.24 ± 0.02	0.05 ± 0.01	0.02 ± 0.01	0.02 ± 0.01	0.03 ± 0.01	0.02 ± 0.01	0.03 ± 0.01	0.06 ± 0.02	0.04 ± 0.01
Unidentified orders of Desulfobacterota	0.037	p.adj > 0.05	0.06 ± 0.00	0.02 ± 0.01	0.02 ± 0.01	0.01 ± 0.00	0.0 ± 0.0	0.0 ± 0.0	0.0 ± 0.0	0.01 ± 0.00	0.01 ± 0.01
Unidentified orders of KD4-96	0.037	p.adj > 0.05	0.26 ± 0.04	0.05 ± 0.02	0.02 ± 0.01	0.01 ± 0.00	0.02 ± 0.01	0.03 ± 0.01	0.04 ± 0.02	0.03 ± 0.01	0.02 ± 0.00
Unidentified orders of Latescibacterota	0.037	p.adj > 0.05	0.35 ± 0.05	0.02 ± 0.01	0.01 ± 0.0	0.02 ± 0.01	0.01 ± 0.01	0.01 ± 0.01	0.0 ± 0.0	0.02 ± 0.01	0.01 ± 0.01
Unidentified orders of OM190	0.037	p.adj > 0.05	0.34 ± 0.00	0.02 ± 0.01	0.01 ± 0.00	0.01 ± 0.00	0.0 ± 0.0	0.0 ± 0.0	0.05 ± 0.04	0.03 ± 0.02	0.04 ± 0.01
C0119	0.049	p.adj > 0.05	0.02 ± 0.00	0.01 ± 0.00	0.0 ± 0.0	0.01 ± 0.00	0.0 ± 0.0	0.0 ± 0.0	0.01 ± 0.01	0.02 ± 0.01	0.01 ± 0.00
Babeliales	p.adj > 0.05	p.adj > 0.05	0.0 ± 0.0	0.0 ± 0.0	0.0 ± 0.0	0.0 ± 0.0	0.01 ± 0.01	0.01 ± 0.01	0.02 ± 0.01	0.02 ± 0.02	0.0 ± 0.0
Caulobacterales	p.adj > 0.05	p.adj > 0.05	0.32 ± 0.03	0.84 ± 0.36	1.8 ± 0.6	2.6 ± 0.4	2.7 ± 0.4	4.7 ± 1.3	1.9 ± 0.3	2.8 ± 0.7	3.0 ± 0.3
Chloroflexales	p.adj > 0.05	p.adj > 0.05	0.0 ± 0.0	0.0 ± 0.0	0.0 ± 0.0	0.0 ± 0.0	0.03 ± 0.03	0.0 ± 0.0	0.0 ± 0.0	0.0 ± 0.0	0.0 ± 0.0
Clostridiales	p.adj > 0.05	p.adj > 0.05	0.0 ± 0.0	0.01 ± 0.01	4.5 ± 4.2	0.05 ± 0.05	0.11 ± 0.10	0.17 ± 0.16	0.01 ± 0.01	0.20 ± 0.19	0.0 ± 0.0
Cytophagales	p.adj > 0.05	p.adj > 0.05	0.34 ± 0.03	0.31 ± 0.18	1.1 ± 0.9	0.86 ± 0.45	0.82 ± 0.31	0.62 ± 0.22	2.2 ± 0.8	1.1 ± 0.5	3.2 ± 0.9
Desulfitobacteriales	p.adj > 0.05	p.adj > 0.05	0.0 ± 0.0	0.0 ± 0.0	0.0 ± 0.0	0.0 ± 0.0	0.0 ± 0.0	0.01 ± 0.01	0.0 ± 0.0	0.17 ± 0.17	0.0 ± 0.0
Diplorickettsiales	p.adj > 0.05	p.adj > 0.05	0.0 ± 0.0	0.0 ± 0.0	0.0 ± 0.0	0.04 ± 0.04	0.01 ± 0.01	0.0 ± 0.0	0.06 ± 0.03	0.01 ± 0.00	0.0 ± 0.0
Entomoplasmatales	p.adj > 0.05	p.adj > 0.05	0.0 ± 0.0	0.0 ± 0.0	0.0 ± 0.0	0.0 ± 0.0	0.0 ± 0.0	0.0 ± 0.0	0.0 ± 0.0	0.0 ± 0.0	0.07 ± 0.06
Fimbriimonadales	p.adj > 0.05	p.adj > 0.05	0.0 ± 0.0	0.0 ± 0.0	0.01 ± 0.01	0.0 ± 0.0	0.01 ± 0.01	0.0 ± 0.0	0.03 ± 0.02	0.11 ± 0.10	0.0 ± 0.0
Flavobacteriales	p.adj > 0.05	p.adj > 0.05	0.23 ± 0.04	0.12 ± 0.09	0.01 ± 0.00	0.02 ± 0.01	0.59 ± 0.57	0.71 ± 0.66	0.06 ± 0.03	0.04 ± 0.03	0.08 ± 0.03
Geobacterales	p.adj > 0.05	p.adj > 0.05	0.02 ± 0.00	0.01 ± 0.01	0.01 ± 0.01	0.0 ± 0.0	0.0 ± 0.0	0.06 ± 0.06	0.05 ± 0.05	0.24 ± 0.24	0.01 ± 0.01
Halothiobacillales	p.adj > 0.05	p.adj > 0.05	0.0 ± 0.0	0.0 ± 0.0	0.0 ± 0.0	0.0 ± 0.0	0.0 ± 0.0	0.07 ± 0.04	0.0 ± 0.0	0.01 ± 0.01	0.0 ± 0.0
Holosporales	p.adj > 0.05	p.adj > 0.05	0.0 ± 0.0	0.0 ± 0.0	0.0 ± 0.0	0.04 ± 0.04	0.0 ± 0.0	0.0 ± 0.0	0.01 ± 0.00	0.01 ± 0.00	0.0 ± 0.0
Isosphaerales	p.adj > 0.05	p.adj > 0.05	1.3 ± 0.2	0.89 ± 0.19	0.38 ± 0.05	0.36 ± 0.14	0.30 ± 0.13	0.35 ± 0.17	0.59 ± 0.08	0.82 ± 0.28	0.57 ± 0.03
Micrococcales	p.adj > 0.05	p.adj > 0.05	0.04 ± 0.02	0.17 ± 0.07	0.06 ± 0.04	0.06 ± 0.02	0.08 ± 0.05	0.03 ± 0.01	0.04 ± 0.01	0.05 ± 0.02	0.04 ± 0.01
mle1-27	p.adj > 0.05	p.adj > 0.05	0.01 ± 0.00	0.0 ± 0.0	0.01 ± 0.01	0.02 ± 0.01	0.01 ± 0.00	0.02 ± 0.02	0.02 ± 0.01	0.19 ± 0.16	0.02 ± 0.01
Rhizobiales	p.adj > 0.05	p.adj > 0.05	6.1 ± 0.5	3.2 ± 0.8	3.4 ± 0.9	4.1 ± 0.5	3.7 ± 0.5	4.7 ± 0.4	3.5 ± 0.4	4.5 ± 0.8	6.7 ± 0.7
Unidentified orders of Clostridia	p.adj > 0.05	p.adj > 0.05	0.0 ± 0.0	0.0 ± 0.0	0.0 ± 0.0	0.0 ± 0.0	0.0 ± 0.0	0.08 ± 0.08	0.0 ± 0.0	0.03 ± 0.03	0.0 ± 0.0
Unidentified orders of Gammaproteobacteria	p.adj > 0.05	p.adj > 0.05	0.0 ± 0.0	0.0 ± 0.0	0.0 ± 0.0	0.01 ± 0.01	0.0 ± 0.0	0.01 ± 0.01	0.0 ± 0.0	0.08 ± 0.08	0.09 ± 0.09
Unidentified orders of Limnochordia	p.adj > 0.05	p.adj > 0.05	0.0 ± 0.0	0.0 ± 0.0	0.0 ± 0.0	0.0 ± 0.0	0.0 ± 0.0	0.0 ± 0.0	0.0 ± 0.0	0.08 ± 0.08	0.0 ± 0.0
Veillonellales-Selenomonadales	p.adj > 0.05	p.adj > 0.05	0.0 ± 0.0	0.0 ± 0.0	0.09 ± 0.08	0.0 ± 0.0	0.02 ± 0.02	0.01 ± 0.01	0.0 ± 0.0	0.19 ± 0.19	0.0 ± 0.0
Verrucomicrobiales	p.adj > 0.05	p.adj > 0.05	0.10 ± 0.10	0.0 ± 0.0	0.0 ± 0.0	0.0 ± 0.0	0.02 ± 0.01	0.0 ± 0.0	0.01 ± 0.00	0.08 ± 0.08	0.02 ± 0.01
Bacterial family	p.adj (BS vs T2)	p.adj (from T2 to T50)	T0 (Soil)	T2	T4	T7	T10	T15	T21	T30	T50
Burkholderiaceae	0.039	0.0017	0.99 ± 0.07	38.4 ± 6.5 a	14.1 ± 3.8 b	17.2 ± 1.9 b	4.9 ± 1.5 cd	14.8 ± 1.3 b	3.1 ± 0.5 de	7.1 ± 0.9 c	2.2 ± 0.9 e
Pedosphaeraceae	0.039	0.0017	2.7 ± 0.1	0.23 ± 0.04 d	0.29 ± 0.11 d	0.80 ± 0.42 cd	1.1 ± 0.4 c	2.3 ± 0.9 b	3.7 ± 0.9 ab	3.5 ± 0.6 ab	5.2 ± 0.5 a
Micropepsaceae	0.039	0.0017	1.3 ± 0.1	0.17 ± 0.02 c	0.08 ± 0.02 d	0.11 ± 0.03 cd	0.12 ± 0.03 cd	0.27 ± 0.04 b	0.33 ± 0.07 b	0.53 ± 0.04 a	0.51 ± 0.02 a
Methylacidiphilaceae	0.039	0.0017	0.15 ± 0.03	0.03 ± 0.01 bc	0.02 ± 0.01 c	0.05 ± 0.01 bc	0.03 ± 0.02 bc	0.08 ± 0.03 b	0.40 ± 0.10 a	0.75 ± 0.31 a	1.2 ± 0.2 a
Phaselicystidaceae	0.039	0.0017	0.14 ± 0.01	0.01 ± 0.01 c	0.0 ± 0.0 cd	0.0 ± 0.0 d	0.01 ± 0.00 cd	0.01 ± 0.01 cd	0.06 ± 0.01 ab	0.05 ± 0.02 b	0.16 ± 0.02 a
Chthonomonadaceae	0.039	0.0017	0.14 ± 0.02	0.01 ± 0.00 d	0.01 ± 0.01 d	0.01 ± 0.01 d	0.02 ± 0.01 cd	0.08 ± 0.01 ab	0.04 ± 0.01 bc	0.14 ± 0.08 a	0.16 ± 0.03 a
Unidentified families of Armatimonadales	0.039	0.0017	0.03 ± 0.01	0.01 ± 0.00 e	0.18 ± 0.08 d	0.27 ± 0.02 cd	0.16 ± 0.06 d	0.77 ± 0.22 ab	0.47 ± 0.07 bc	1.0 ± 0.2 a	1.5 ± 0.5 a
Desulfovibrionaceae	p > 0.05	0.0017	0.0 ± 0.0	0.0 ± 0.0 a	0.0 ± 0.0 a	0.0 ± 0.0 a	0.0 ± 0.0 a	0.0 ± 0.0 a	0.0 ± 0.0 a	0.05 ± 0.05 b	0.0 ± 0.0 a
Unidentified families of Candidatus Kaiserbacteria	p > 0.05	0.0017	0.0 ± 0.0	0.0 ± 0.0 a	0.0 ± 0.0 a	0.0 ± 0.0 a	0.0 ± 0.0 a	0.0 ± 0.0 a	0.01 ± 0.01 b	0.06 ± 0.03 c	0.06 ± 0.02 c
Ktedonobacteraceae	0.039	0.0019	0.74 ± 0.14	0.10 ± 0.04 a	0.06 ± 0.02 a	0.07 ± 0.02 a	0.05 ± 0.025 a	0.09 ± 0.02 a	0.42 ± 0.11 b	1.8 ± 1.3 b	3.0 ± 0.6 b
Polyangiaceae	0.039	0.0019	0.38 ± 0.05	0.05 ± 0.02 a	0.05 ± 0.02 a	0.06 ± 0.01 a	0.06 ± 0.02 a	0.08 ± 0.03 a	0.29 ± 0.09 b	0.46 ± 0.11 b	1.9 ± 0.5 b
Unidentified families of SBR1031	0.039	0.0019	0.11 ± 0.03	0.01 ± 0.00 d	0.03 ± 0.01 c	0.02 ± 0.00 c	0.03 ± 0.01 cd	0.01 ± 0.00 cd	0.10 ± 0.03 ab	0.08 ± 0.02 b	0.56 ± 0.18 a
CPla-3 termite group	0.039	0.0025	0.05 ± 0.01	0.01 ± 0.00 f	0.04 ± 0.02 ef	0.11 ± 0.07 cde	0.14 ± 0.04 bc	0.27 ± 0.11 ab	0.09 ± 0.02 bcd	0.54 ± 0.17 a	0.04 ± 0.02 def
BIrii41	0.039	0.0026	0.27 ± 0.03	0.02 ± 0.01 a	0.01 ± 0.00 a	0.0 ± 0.0 a	0.01 ± 0.01 a	0.04 ± 0.02 a	0.13 ± 0.04 b	0.28 ± 0.12 b	1.3 ± 0.6 b
Parvibaculaceae	p > 0.05	0.0036	0.0 ± 0.0	0.01 ± 0.01 cd	0.0 ± 0.0 d	0.0 ± 0.0 cd	0.0 ± 0.0 cd	0.01 ± 0.00 bc	0.0 ± 0.0 cd	0.02 ± 0.00 ab	0.07 ± 0.01 a
env.OPS 17	0.039	0.0037	0.01 ± 0.01	0.0 ± 0.0 c	0.0 ± 0.0 c	0.06 ± 0.06 bc	0.0 ± 0.0 c	0.01 ± 0.00 bc	0.02 ± 0.01 ab	0.11 ± 0.07 a	0.08 ± 0.04 a
Chitinophagaceae	0.039	0.0041	1.8 ± 0.1	0.63 ± 0.09 d	1.5 ± 0.6 cd	5.3 ± 1.0 b	12.9 ± 6.0 ab	12.9 ± 1.8 a	4.8 ± 1.8 bc	9.2 ± 1.9 ab	5.5 ± 1.1 b
Bryobacteraceae	0.039	0.0044	1.3 ± 0.0	0.13 ± 0.03 a	0.04 ± 0.01 b	0.06 ± 0.02 b	0.04 ± 0.01 b	0.03 ± 0.02 b	0.16 ± 0.03 a	0.14 ± 0.04 a	0.22 ± 0.03 a
Haliangiaceae	0.039	0.0044	0.37 ± 0.04	0.03 ± 0.01 a	0.05 ± 0.01 a	0.03 ± 0.01 a	0.03 ± 0.01 a	0.05 ± 0.02 a	0.13 ± 0.02 b	0.29 ± 0.10 b	0.32 ± 0.07 b
Cytophagaceae	p > 0.05	0.0044	0.01 ± 0.01	0.0 ± 0.0 c	0.0 ± 0.0 c	0.10 ± 0.05 b	0.13 ± 0.05 b	0.17 ± 0.05 ab	0.46 ± 0.36 ab	0.38 ± 0.1 a	0.19 ± 0.05 ab
Unidentified families of Acidobacteriales	0.039	0.0046	7.4 ± 0.2	1.0 ± 0.2 bc	0.72 ± 0.12 cd	0.63 ± 0.16 cd	0.43 ± 0.11 d	0.43 ± 0.14 d	1.8 ± 0.4 ab	1.9 ± 0.6 ab	3.0 ± 0.3 a
Bdellovibrionaceae	p > 0.05	0.0049	0.03 ± 0.01	0.01 ± 0.00 d	0.0 ± 0.0 d	0.02 ± 0.01 bcd	0.01 ± 0.00 cd	0.03 ± 0.01 bc	0.03 ± 0.01 bc	0.04 ± 0.01 ab	0.37 ± 0.08 a
Unidentified families of 0319-6G20	p > 0.05	0.0053	0.0 ± 0.0	0.0 ± 0.0 cd	0.0 ± 0.0 d	0.02 ± 0.01 bc	0.05 ± 0.05 bcd	0.04 ± 0.01 ab	0.12 ± 0.05 a	0.05 ± 0.02 ab	0.11 ± 0.03 a
Anaerolineaceae	0.039	0.0058	0.28 ± 0.04	0.01 ± 0.00 b	0.0 ± 0.0 c	0.01 ± 0.00 bc	0.0 ± 0.0 c	0.0 ± 0.0 bc	0.01 ± 0.01 b	0.01 ± 0.01 b	0.17 ± 0.04 a
Unidentified families of RCP2-54	0.039	0.0059	2.3 ± 0.1	0.27 ± 0.06 a	0.09 ± 0.01 bc	0.07 ± 0.01 c	0.04 ± 0.02 c	0.07 ± 0.04 c	0.22 ± 0.05 ab	0.29 ± 0.10 ab	0.30 ± 0.04 a
Unidentified families of Gammaproteobacteria Incertae Sedis	0.039	0.0059	1.8 ± 0.1	0.25 ± 0.06 c	0.30 ± 0.12 c	0.37 ± 0.11 c	0.65 ± 0.22 bc	0.69 ± 0.17 bc	1.7 ± 0.5 ab	2.0 ± 0.8 ab	2.3 ± 0.5 a
Solimonadaceae	p > 0.05	0.0062	0.01 ± 0.00	0.02 ± 0.01 bc	0.01 ± 0.00 c	0.01 ± 0.00 c	0.02 ± 0.01 c	0.01 ± 0.01 c	0.14 ± 0.02 ab	0.09 ± 0.05 bc	0.62 ± 0.13 a
Nitrosomonadaceae	0.039	0.0064	3.0 ± 0.1	0.16 ± 0.03 ab	0.10 ± 0.01 bc	0.07 ± 0.02 c	0.05 ± 0.01 c	0.07 ± 0.03 c	0.29 ± 0.11 ab	0.44 ± 0.23 ab	0.78 ± 0.12 a
Unidentified families of Kapabacteriales	0.039	0.0064	0.23 ± 0.03	0.02 ± 0.01 a	0.01 ± 0.01 a	0.01 ± 0.01 a	0.02 ± 0.01 a	0.02 ± 0.01 a	0.08 ± 0.03 b	0.09 ± 0.02 b	0.14 ± 0.03 b
A21b	0.039	0.0073	0.94 ± 0.02	0.04 ± 0.02 cd	0.04 ± 0.01 bcd	0.05 ± 0.02 bcd	0.02 ± 0.01 d	0.02 ± 0.01 d	0.07 ± 0.02 abc	0.12 ± 0.04 ab	0.16 ± 0.02 a
Sphingomonadaceae	p > 0.05	0.0076	0.28 ± 0.04	0.24 ± 0.04 d	0.48 ± 0.16 cd	0.94 ± 0.16 abc	1.4 ± 0.3 ab	3.3 ± 1.0 a	0.82 ± 0.22 bc	1.4 ± 0.3 ab	0.63 ± 0.15 bcd
Unidentified families of Rhodospirillales	p > 0.05	0.0076	0.0 ± 0.0	0.0 ± 0.0 c	0.0 ± 0.0 c	0.0 ± 0.0 c	0.0 ± 0.0 c	0.04 ± 0.04 bc	0.03 ± 0.01 ab	0.06 ± 0.03 ab	0.05 ± 0.02 a
Micromonosporaceae	0.039	0.0096	0.17 ± 0.03	0.02 ± 0.01 a	0.02 ± 0.00 a	0.01 ± 0.00 a	0.02 ± 0.01 a	0.02 ± 0.01 a	0.06 ± 0.02 b	0.05 ± 0.02 ab	0.53 ± 0.11 b
WD2101 soil group	0.039	0.01	1.1 ± 0.0	0.11 ± 0.03 c	0.10 ± 0.03 c	0.13 ± 0.04 c	0.13 ± 0.06 c	0.16 ± 0.04 bc	0.35 ± 0.10 ab	0.42 ± 0.11 a	0.41 ± 0.02 a
A4b	0.039	0.01	0.10 ± 0.01	0.01 ± 0.01 cd	0.01 ± 0.00 d	0.01 ± 0.00 cd	0.0 ± 0.0 d	0.02 ± 0.01 bcd	0.04 ± 0.02 ab	0.03 ± 0.01 abc	0.08 ± 0.02 a
Actinospicaceae	p > 0.05	0.01	0.07 ± 0.02	0.13 ± 0.04 bc	0.20 ± 0.06 ab	0.09 ± 0.01 bc	0.05 ± 0.03 c	0.04 ± 0.01 c	0.20 ± 0.02 ab	0.22 ± 0.12 bc	0.48 ± 0.12 a
Streptomycetaceae	0.039	p > 0.05	0.74 ± 0.11	4.8 ± 0.9	7.1 ± 1.7	4.8 ± 0.6	1.8 ± 0.7	2.2 ± 0.5	1.8 ± 0.3	3.0 ± 0.9	2.8 ± 1.0
Comamonadaceae	0.039	p > 0.05	0.67 ± 0.01	3.7 ± 1.0	8.7 ± 2.8	8.5 ± 1.3	6.7 ± 2.3	7.8 ± 0.9	9.9 ± 1.8	8.6 ± 2.3	19.1 ± 3.5
Sphingobacteriaceae	0.039	p > 0.05	0.50 ± 0.10	3.1 ± 0.7	7.3 ± 2.7	10.0 ± 1.4	7.5 ± 1.6	9.7 ± 2.1	8.8 ± 2.2	5.3 ± 0.5	8.1 ± 1.7
Pseudomonadaceae	0.039	p > 0.05	0.29 ± 0.06	3.0 ± 0.4	4.2 ± 3.7	1.1 ± 0.7	1.3 ± 0.7	0.68 ± 0.14	0.36 ± 0.14	0.36 ± 0.25	0.01 ± 0.0
Oxalobacteraceae	0.039	p > 0.05	0.39 ± 0.07	27.1 ± 3.0	28.3 ± 4.3	33.6 ± 4.4	45.5 ± 7.5	23.3 ± 5.5	39.0 ± 8.5	23.2 ± 5.8	7.9 ± 1.3
Chthoniobacteraceae	0.039	p > 0.05	22.7 ± 1.4	2.9 ± 0.5	1.8 ± 0.3	1.8 ± 0.4	1.6 ± 0.6	2.1 ± 0.6	2.4 ± 0.5	3.7 ± 0.7	2.4 ± 0.1
Rhizobiaceae	0.039	p > 0.05	0.05 ± 0.02	1.5 ± 0.6	1.3 ± 0.5	2.0 ± 0.2	1.7 ± 0.3	1.7 ± 0.3	1.0 ± 0.2	0.97 ± 0.21	1.2 ± 0.2
Xanthobacteraceae	0.039	p > 0.05	5.4 ± 0.4	1.5 ± 0.4	1.6 ± 0.3	1.3 ± 0.3	1.7 ± 0.4	2.5 ± 0.1	2.2 ± 0.2	3.1 ± 0.6	4.2 ± 0.5
Unidentified families of Acidobacteriae Subgroup 2	0.039	p > 0.05	7.9 ± 0.2	0.99 ± 0.34	0.61 ± 0.07	0.50 ± 0.13	0.35 ± 0.11	0.31 ± 0.12	1.2 ± 0.3	1.3 ± 0.4	1.9 ± 0.2
Paenibacillaceae	0.039	p > 0.05	0.02 ± 0.01	0.55 ± 0.15	2.4 ± 1.3	0.16 ± 0.05	0.98 ± 0.90	0.09 ± 0.02	0.07 ± 0.04	0.05 ± 0.01	0.02 ± 0.01
Unidentified families of WPS-2	0.039	p > 0.05	1.8 ± 0.1	0.37 ± 0.08	0.50 ± 0.11	0.23 ± 0.03	0.16 ± 0.06	0.10 ± 0.03	0.26 ± 0.04	0.32 ± 0.10	0.35 ± 0.08
Unidentified families of Vicinamibacterales	0.039	p > 0.05	3.6 ± 0.1	0.36 ± 0.10	0.16 ± 0.02	0.14 ± 0.06	0.13 ± 0.03	0.11 ± 0.06	0.43 ± 0.10	0.32 ± 0.11	0.51 ± 0.03
Unidentified families of Elsterales	0.039	p > 0.05	2.0 ± 0.2	0.35 ± 0.11	0.14 ± 0.01	0.09 ± 0.04	0.10 ± 0.03	0.12 ± 0.06	0.42 ± 0.21	0.37 ± 0.11	0.28 ± 0.02
Gemmataceae	0.039	p > 0.05	1.1 ± 0.1	0.34 ± 0.11	0.16 ± 0.04	0.16 ± 0.04	0.15 ± 0.05	0.13 ± 0.07	0.31 ± 0.11	0.33 ± 0.11	0.30 ± 0.03
Unidentified families of Holophagae Subgroup 7	0.039	p > 0.05	2.4 ± 0.1	0.31 ± 0.07	0.16 ± 0.05	0.13 ± 0.04	0.16 ± 0.05	0.16 ± 0.07	0.39 ± 0.06	0.31 ± 0.09	0.53 ± 0.07
Koribacteraceae	0.039	p > 0.05	1.8 ± 0.1	0.22 ± 0.04	0.14 ± 0.03	0.17 ± 0.06	0.11 ± 0.03	0.09 ± 0.03	0.28 ± 0.06	0.47 ± 0.11	0.37 ± 0.02
Xiphinematobacteraceae	0.039	p > 0.05	0.82 ± 0.04	0.21 ± 0.04	0.06 ± 0.01	0.06 ± 0.02	0.04 ± 0.01	0.09 ± 0.04	0.17 ± 0.05	0.21 ± 0.08	0.16 ± 0.02
Acidobacteriaceae (Subgroup 1)	0.039	p > 0.05	0.98 ± 0.05	0.19 ± 0.05	0.28 ± 0.04	0.22 ± 0.03	0.21 ± 0.08	0.18 ± 0.06	0.43 ± 0.07	0.58 ± 0.14	0.54 ± 0.04
Pirellulaceae	0.039	p > 0.05	0.66 ± 0.03	0.18 ± 0.06	0.06 ± 0.01	0.08 ± 0.03	0.07 ± 0.03	0.09 ± 0.03	0.15 ± 0.02	0.21 ± 0.08	0.18 ± 0.03
Acidothermaceae	0.039	p > 0.05	1.1 ± 0.1	0.17 ± 0.06	0.07 ± 0.01	0.06 ± 0.03	0.05 ± 0.03	0.11 ± 0.08	0.29 ± 0.19	0.23 ± 0.09	0.19 ± 0.03
Unidentified families of AD3	0.039	p > 0.05	1.5 ± 0.1	0.13 ± 0.05	0.05 ± 0.01	0.01 ± 0.00	0.02 ± 0.01	0.01 ± 0.01	0.04 ± 0.01	0.08 ± 0.04	0.04 ± 0.01
Mycobacteriaceae	0.039	p > 0.05	0.36 ± 0.06	0.12 ± 0.03	0.06 ± 0.01	0.06 ± 0.02	0.05 ± 0.02	0.06 ± 0.02	0.12 ± 0.06	0.11 ± 0.04	0.07 ± 0.01
Reyranellaceae	0.039	p > 0.05	0.65 ± 0.02	0.11 ± 0.04	0.07 ± 0.01	0.07 ± 0.02	0.05 ± 0.02	0.06 ± 0.03	0.12 ± 0.02	0.13 ± 0.05	0.12 ± 0.02
Unidentified families of Rokubacteriales	0.039	p > 0.05	1.1 ± 0.1	0.10 ± 0.04	0.03 ± 0.01	0.02 ± 0.01	0.01 ± 0.00	0.01 ± 0.01	0.05 ± 0.01	0.07 ± 0.02	0.07 ± 0.01
Unidentified families of Gaiellales	0.039	p > 0.05	0.49 ± 0.06	0.10 ± 0.03	0.04 ± 0.01	0.04 ± 0.01	0.06 ± 0.02	0.04 ± 0.03	0.13 ± 0.07	0.11 ± 0.04	0.06 ± 0.00
Unidentified families of WD260	0.039	p > 0.05	1.2 ± 0.1	0.10 ± 0.03	0.08 ± 0.02	0.06 ± 0.02	0.06 ± 0.02	0.06 ± 0.02	0.18 ± 0.03	0.17 ± 0.05	0.48 ± 0.10
Unidentified families of Planctomycetales	0.039	p > 0.05	0.28 ± 0.01	0.08 ± 0.03	0.04 ± 0.00	0.05 ± 0.01	0.03 ± 0.01	0.04 ± 0.01	0.07 ± 0.02	0.14 ± 0.05	0.13 ± 0.02
Beijerinckiaceae	0.039	p > 0.05	0.22 ± 0.04	0.08 ± 0.02	0.04 ± 0.01	0.04 ± 0.02	0.07 ± 0.04	0.04 ± 0.02	0.08 ± 0.01	0.08 ± 0.03	0.07 ± 0.01
Gemmatimonadaceae	0.039	p > 0.05	0.80 ± 0.03	0.08 ± 0.02	0.06 ± 0.01	0.08 ± 0.02	0.05 ± 0.03	0.04 ± 0.01	0.13 ± 0.05	0.16 ± 0.06	0.14 ± 0.02
Acetobacteraceae	0.039	p > 0.05	0.47 ± 0.00	0.07 ± 0.02	0.03 ± 0.01	0.03 ± 0.01	0.03 ± 0.01	0.03 ± 0.01	0.09 ± 0.02	0.06 ± 0.02	0.09 ± 0.01
Solibacteraceae	0.039	p > 0.05	0.61 ± 0.03	0.06 ± 0.03	0.04 ± 0.01	0.03 ± 0.01	0.04 ± 0.01	0.03 ± 0.02	0.08 ± 0.03	0.09 ± 0.02	0.11 ± 0.02
SC-I-84	0.039	p > 0.05	0.57 ± 0.03	0.06 ± 0.02	0.03 ± 0.01	0.02 ± 0.00	0.0 ± 0.0	0.02 ± 0.01	0.06 ± 0.02	0.07 ± 0.03	0.13 ± 0.02
Opitutaceae	0.039	p > 0.05	0.42 ± 0.02	0.05 ± 0.04	0.88 ± 0.81	0.38 ± 0.16	0.19 ± 0.08	0.82 ± 0.21	0.71 ± 0.19	0.77 ± 0.34	0.81 ± 0.18
Pyrinomonadaceae	0.039	p > 0.05	0.58 ± 0.05	0.05 ± 0.02	0.02 ± 0.01	0.02 ± 0.00	0.04 ± 0.02	0.05 ± 0.01	0.09 ± 0.04	0.06 ± 0.02	0.09 ± 0.01
Unidentified families of KD4-96	0.039	p > 0.05	0.26 ± 0.04	0.05 ± 0.02	0.02 ± 0.00	0.01 ± 0.00	0.02 ± 0.01	0.03 ± 0.01	0.04 ± 0.02	0.03 ± 0.01	0.02 ± 0.00
Unidentified families of Alphaproteobacteria	0.039	p > 0.05	0.24 ± 0.02	0.05 ± 0.01	0.02 ± 0.01	0.02 ± 0.01	0.03 ± 0.01	0.02 ± 0.01	0.03 ± 0.01	0.06 ± 0.02	0.04 ± 0.01
Blastocatellaceae	0.039	p > 0.05	0.49 ± 0.02	0.04 ± 0.01	0.04 ± 0.02	0.05 ± 0.01	0.04 ± 0.01	0.03 ± 0.01	0.09 ± 0.03	0.12 ± 0.04	0.14 ± 0.02
Methyloligellaceae	0.039	p > 0.05	0.15 ± 0.02	0.04 ± 0.01	0.02 ± 0.01	0.01 ± 0.01	0.02 ± 0.01	0.02 ± 0.01	0.03 ± 0.00	0.03 ± 0.02	0.03 ± 0.00
Nitrospiraceae	0.039	p > 0.05	0.29 ± 0.04	0.03 ± 0.01	0.01 ± 0.00	0.0 ± 0.0	0.0 ± 0.0	0.0 ± 0.0	0.01 ± 0.00	0.01 ± 0.01	0.02 ± 0.01
Thermoanaerobaculaceae	0.039	p > 0.05	0.25 ± 0.03	0.03 ± 0.01	0.01 ± 0.01	0.02 ± 0.01	0.01 ± 0.00	0.03 ± 0.02	0.03 ± 0.01	0.04 ± 0.01	0.07 ± 0.02
Unidentified families of Acidobacteriota Subgroup 5	0.039	p > 0.05	0.24 ± 0.03	0.03 ± 0.01	0.02 ± 0.01	0.01 ± 0.00	0.01 ± 0.00	0.01 ± 0.01	0.04 ± 0.00	0.03 ± 0.01	0.04 ± 0.01
Flavobacteriaceae	0.039	p > 0.05	1.0 ± 0.0	0.02 ± 0.01	0.0 ± 0.0	0.02 ± 0.01	0.59 ± 0.57	0.29 ± 0.25	0.02 ± 0.01	0.03 ± 0.03	0.08 ± 0.03
KF-JG30-B3	0.039	p > 0.05	0.30 ± 0.03	0.02 ± 0.01	0.02 ± 0.01	0.01 ± 0.00	0.0 ± 0.0	0.0 ± 0.0	0.02 ± 0.01	0.01 ± 0.01	0.03 ± 0.01
Unidentified families of Desulfobacterota	0.039	p > 0.05	0.06 ± 0.00	0.02 ± 0.01	0.02 ± 0.01	0.01 ± 0.00	0.0 ± 0.0	0.0 ± 0.0	0.0 ± 0.0	0.01 ± 0.00	0.01 ± 0.01
Unidentified families of IMCC26256	0.039	p > 0.05	0.07 ± 0.01	0.02 ± 0.01	0.01 ± 0.01	0.01 ± 0.01	0.0 ± 0.0	0.01 ± 0.00	0.03 ± 0.01	0.03 ± 0.01	0.03 ± 0.01
Unidentified families of Latescibacterota	0.039	p > 0.05	0.35 ± 0.05	0.02 ± 0.01	0.01 ± 0.00	0.02 ± 0.01	0.01 ± 0.01	0.01 ± 0.01	0.0 ± 0.0	0.02 ± 0.01	0.01 ± 0.01
Unidentified families of OM190	0.039	p > 0.05	0.34 ± 0.00	0.02 ± 0.01	0.01 ± 0.00	0.01 ± 0.00	0.0 ± 0.0	0.0 ± 0.0	0.05 ± 0.048	0.03 ± 0.02	0.04 ± 0.01
Unidentified families of TK10	0.039	p > 0.05	0.19 ± 0.02	0.02 ± 0.01	0.0 ± 0.0	0.0 ± 0.0	0.01 ± 0.01	0.0 ± 0.0	0.02 ± 0.01	0.02 ± 0.01	0.04 ± 0.00
Unidentified families of JG36-TzT-191	0.039	p > 0.05	0.23 ± 0.03	0.01 ± 0.01	0.0 ± 0.0	0.0 ± 0.0	0.02 ± 0.01	0.0 ± 0.0	0.02 ± 0.01	0.03 ± 0.02	0.04 ± 0.01
Holophagaceae	0.039	p > 0.05	0.03 ± 0.00	0.01 ± 0.00	0.02 ± 0.01	0.03 ± 0.02	0.03 ± 0.02	0.02 ± 0.01	0.09 ± 0.03	0.11 ± 0.03	0.18 ± 0.05
Myxococcaceae	0.039	p > 0.05	0.12 ± 0.01	0.01 ± 0.00	0.01 ± 0.01	0.0 ± 0.0	0.0 ± 0.0	0.0 ± 0.0	0.01 ± 0.00	0.01 ± 0.00	0.02 ± 0.01
Unidentified families of S-BQ2-57 soil group	0.039	p > 0.05	0.08 ± 0.01	0.01 ± 0.00	0.01 ± 0.00	0.0 ± 0.0	0.01 ± 0.00	0.01 ± 0.00	0.02 ± 0.00	0.01 ± 0.00	0.02 ± 0.01
URHD0088	0.039	p > 0.05	0.05 ± 0.02	0.01 ± 0.00	0.0 ± 0.0	0.0 ± 0.0	0.0 ± 0.0	0.0 ± 0.0	0.01 ± 0.01	0.01 ± 0.00	0.01 ± 0.01
Vicinamibacteraceae	0.039	p > 0.05	0.07 ± 0.01	0.01 ± 0.00	0.0 ± 0.0	0.0 ± 0.0	0.0 ± 0.0	0.0 ± 0.0	0.01 ± 0.00	0.01 ± 0.00	0.01 ± 0.00
TRA3-20	0.039	p > 0.05	0.06 ± 0.00	0.0 ± 0.0	0.0 ± 0.0	0.0 ± 0.0	0.0 ± 0.0	0.0 ± 0.0	0.01 ± 0.01	0.0 ± 0.0	0.01 ± 0.00
Unidentified families of KF-JG30-C25	0.039	p > 0.05	0.02 ± 0.01	0.0 ± 0.0	0.0 ± 0.0	0.0 ± 0.0	0.0 ± 0.0	0.0 ± 0.0	0.03 ± 0.01	0.02 ± 0.01	0.04 ± 0.02
Unidentified families of Blastocatellia	0.039	p > 0.05	0.11 ± 0.03	0.0 ± 0.0	0.01 ± 0.01	0.01 ± 0.01	0.0 ± 0.0	0.02 ± 0.01	0.04 ± 0.01	0.03 ± 0.01	0.02 ± 0.00
Rhodanobacteraceae	p > 0.05	p > 0.05	1.1 ± 0.1	1.1 ± 0.2	1.9 ± 0.7	1.2 ± 0.1	0.57 ± 0.14	1.3 ± 0.1	0.81 ± 0.14	2.0 ± 0.9	1.3 ± 0.2
Isosphaeraceae	p > 0.05	p > 0.05	1.3 ± 0.2	0.89 ± 0.19	0.38 ± 0.05	0.36 ± 0.14	0.30 ± 0.13	0.35 ± 0.2	0.59 ± 0.08	0.82 ± 0.28	0.57 ± 0.03
Caulobacteraceae	p > 0.05	p > 0.05	0.32 ± 0.03	0.84 ± 0.36	1.8 ± 0.6	2.6 ± 0.4	2.7 ± 0.4	4.7 ± 1.3	1.9 ± 0.3	2.9 ± 0.7	3.0 ± 0.3
Rhodocyclaceae	p > 0.05	p > 0.05	0.02 ± 0.01	0.43 ± 0.43	0.0 ± 0.0	0.02 ± 0.02	0.09 ± 0.04	0.03 ± 0.03	0.02 ± 0.01	0.50 ± 0.5	0.17 ± 0.09
Microscillaceae	p > 0.05	p > 0.05	0.33 ± 0.03	0.31 ± 0.18	1.1 ± 0.9	0.75 ± 0.45	0.57 ± 0.23	0.44 ± 0.18	1.7 ± 0.4	0.69 ± 0.40	3.0 ± 0.9
Micrococcaceae	p > 0.05	p > 0.05	0.02 ± 0.02	0.14 ± 0.06	0.04 ± 0.02	0.04 ± 0.02	0.07 ± 0.05	0.01 ± 0.01	0.01 ± 0.00	0.02 ± 0.01	0.0 ± 0.0
Xanthomonadaceae	p > 0.05	p > 0.05	0.10 ± 0.02	0.12 ± 0.10	0.01 ± 0.01	0.01 ± 0.01	0.01 ± 0.00	0.09 ± 0.08	0.05 ± 0.02	0.03 ± 0.01	0.09 ± 0.02
Weeksellaceae	p > 0.05	p > 0.05	0.03 ± 0.02	0.10 ± 0.09	0.0 ± 0.0	0.0 ± 0.0	0.0 ± 0.0	0.42 ± 0.41	0.04 ± 0.03	0.0 ± 0.0	0.0 ± 0.0
Catenulisporaceae	p > 0.05	p > 0.05	0.11 ± 0.03	0.09 ± 0.02	0.14 ± 0.04	0.10 ± 0.01	0.12 ± 0.10	0.07 ± 0.03	0.23 ± 0.11	0.24 ± 0.10	0.18 ± 0.06
Labraceae	p > 0.05	p > 0.05	0.02 ± 0.01	0.05 ± 0.03	0.52 ± 0.24	0.29 ± 0.09	0.18 ± 0.06	0.42 ± 0.18	0.15 ± 0.03	0.27 ± 0.07	1.10 ± 0.21
Magnetospirillaceae	p > 0.05	p > 0.05	0.0 ± 0.0	0.04 ± 0.02	0.05 ± 0.02	0.03 ± 0.01	0.02 ± 0.01	0.12 ± 0.06	0.15 ± 0.05	0.19 ± 0.07	0.32 ± 0.09
Enterobacteriaceae	p > 0.05	p > 0.05	0.0 ± 0.0	0.03 ± 0.02	0.02 ± 0.01	0.30 ± 0.26	0.04 ± 0.02	0.35 ± 0.31	0.03 ± 0.02	0.09 ± 0.08	0.0 ± 0.0
Microbacteriaceae	p > 0.05	p > 0.05	0.02 ± 0.01	0.02 ± 0.02	0.02 ± 0.02	0.02 ± 0.00	0.01 ± 0.00	0.02 ± 0.01	0.02 ± 0.01	0.03 ± 0.01	0.04 ± 0.01
Elsteraceae	p > 0.05	p > 0.05	0.0 ± 0.0	0.02 ± 0.01	0.06 ± 0.04	0.03 ± 0.01	0.02 ± 0.01	0.05 ± 0.02	0.02 ± 0.01	0.01 ± 0.00	0.01 ± 0.01
Yersiniaceae	p > 0.05	p > 0.05	0.01 ± 0.01	0.02 ± 0.01	0.0 ± 0.0	0.01 ± 0.01	0.01 ± 0.01	0.17 ± 0.16	0.0 ± 0.0	0.01 ± 0.01	0.0 ± 0.0
Alcaligenaceae	p > 0.05	p > 0.05	0.0 ± 0.0	0.01 ± 0.01	0.08 ± 0.05	0.0 ± 0.0	0.0 ± 0.0	0.0 ± 0.0	0.01 ± 0.01	0.0 ± 0.0	0.0 ± 0.0
Procabacteriaceae	p > 0.05	p > 0.05	0.0 ± 0.0	0.01 ± 0.01	0.02 ± 0.01	0.02 ± 0.01	0.01 ± 0.00	0.02 ± 0.01	0.0 ± 0.0	0.02 ± 0.01	0.0 ± 0.0
Clostridiaceae	p > 0.05	p > 0.05	0.0 ± 0.0	0.01 ± 0.00	5.0 ± 4.2	0.05 ± 0.05	0.10 ± 0.10	0.17 ± 0.16	0.01 ± 0.01	0.09 ± 0.09	0.0 ± 0.0
Geobacteraceae	p > 0.05	p > 0.05	0.02 ± 0.00	0.01 ± 0.00	0.01 ± 0.01	0.0 ± 0.0	0.0 ± 0.0	0.06 ± 0.06	0.05 ± 0.05	0.24 ± 0.24	0.01 ± 0.01
Hyphomicrobiaceae	p > 0.05	p > 0.05	0.02 ± 0.01	0.01 ± 0.00	0.0 ± 0.0	0.01 ± 0.01	0.01 ± 0.01	0.04 ± 0.01	0.01 ± 0.01	0.02 ± 0.01	0.02 ± 0.01
Inquilinaceae	p > 0.05	p > 0.05	0.01 ± 0.00	0.01 ± 0.00	0.02 ± 0.02	0.0 ± 0.0	0.0 ± 0.0	0.03 ± 0.01	0.03 ± 0.02	0.04 ± 0.01	0.06 ± 0.01
Terrimicrobiaceae	p > 0.05	p > 0.05	0.0 ± 0.0	0.01 ± 0.00	0.02 ± 0.01	0.07 ± 0.05	0.01 ± 0.01	0.05 ± 0.02	0.16 ± 0.05	0.10 ± 0.03	0.03 ± 0.02
Unidentified families of C0119	p > 0.05	p > 0.05	0.02 ± 0.00	0.01 ± 0.00	0.0 ± 0.0	0.01 ± 0.00	0.0 ± 0.0	0.0 ± 0.0	0.01 ± 0.01	0.02 ± 0.01	0.01 ± 0.00
Unidentified families of Saccharimonadales	p > 0.05	p > 0.05	0.03 ± 0.01	0.01 ± 0.00	0.07 ± 0.05	0.10 ± 0.04	0.12 ± 0.09	0.02 ± 0.01	0.19 ± 0.04	0.28 ± 0.16	0.14 ± 0.07
Amoebophilaceae	p > 0.05	p > 0.05	0.0 ± 0.0	0.0 ± 0.0	0.02 ± 0.01	0.01 ± 0.01	0.04 ± 0.02	0.01 ± 0.01	0.05 ± 0.02	0.02 ± 0.01	0.02 ± 0.01
Armatimonadaceae	p > 0.05	p > 0.05	0.0 ± 0.0	0.0 ± 0.0	0.0 ± 0.0	0.0 ± 0.0	0.02 ± 0.02	0.0 ± 0.0	0.0 ± 0.0	0.0 ± 0.0	0.0 ± 0.0
Bacillaceae	p > 0.05	p > 0.05	0.0 ± 0.0	0.0 ± 0.0	3.6 ± 3.5	0.0 ± 0.0	0.01 ± 0.01	0.03 ± 0.03	0.0 ± 0.0	0.04 ± 0.03	0.0 ± 0.0
Caloramatoraceae	p > 0.05	p > 0.05	0.0 ± 0.0	0.0 ± 0.0	0.01 ± 0.01	0.0 ± 0.0	0.0 ± 0.0	0.0 ± 0.0	0.0 ± 0.0	0.10 ± 0.10	0.0 ± 0.0
Chitinimonadaceae	p > 0.05	p > 0.05	0.0 ± 0.0	0.0 ± 0.0	0.0 ± 0.0	0.0 ± 0.0	0.0 ± 0.0	0.0 ± 0.0	0.18 ± 0.18	0.0 ± 0.0	0.70 ± 0.8
Chloroflexaceae	p > 0.05	p > 0.05	0.0 ± 0.0	0.0 ± 0.0	0.0 ± 0.0	0.0 ± 0.0	0.03 ± 0.03	0.0 ± 0.0	0.0 ± 0.0	0.0 ± 0.0	0.0 ± 0.0
Desulfitobacteriaceae	p > 0.05	p > 0.05	0.0 ± 0.0	0.0 ± 0.0	0.0 ± 0.0	0.0 ± 0.0	0.0 ± 0.0	0.01 ± 0.01	0.0 ± 0.0	0.17 ± 0.17	0.0 ± 0.0
Devosiaceae	p > 0.05	p > 0.05	0.0 ± 0.0	0.0 ± 0.0	0.0 ± 0.0	0.01 ± 0.01	0.0 ± 0.0	0.0 ± 0.0	0.01 ± 0.01	0.01 ± 0.01	0.03 ± 0.01
Diplorickettsiaceae	p > 0.05	p > 0.05	0.0 ± 0.0	0.0 ± 0.0	0.0 ± 0.0	0.04 ± 0.04	0.01 ± 0.01	0.0 ± 0.0	0.06 ± 0.03	0.01 ± 0.00	0.0 ± 0.0
Entomoplasmatales (type III)	p > 0.05	p > 0.05	0.0 ± 0.0	0.0 ± 0.0	0.0 ± 0.0	0.0 ± 0.0	0.0 ± 0.0	0.0 ± 0.0	0.0 ± 0.0	0.0 ± 0.0	0.07 ± 0.06
Fimbriimonadaceae	p > 0.05	p > 0.05	0.0 ± 0.0	0.0 ± 0.0	0.01 ± 0.01	0.0 ± 0.0	0.01 ± 0.01	0.0 ± 0.0	0.03 ± 0.02	0.10 ± 0.10	0.0 ± 0.0
Halothiobacillaceae	p > 0.05	p > 0.05	0.0 ± 0.0	0.0 ± 0.0	0.0 ± 0.0	0.0 ± 0.0	0.0 ± 0.0	0.07 ± 0.04	0.0 ± 0.0	0.01 ± 0.01	0.0 ± 0.0
Holosporaceae	p > 0.05	p > 0.05	0.0 ± 0.0	0.0 ± 0.0	0.0 ± 0.0	0.04 ± 0.04	0.0 ± 0.0	0.0 ± 0.0	0.01 ± 0.00	0.01 ± 0.00	0.0 ± 0.0
Hungateiclostridiaceae	p > 0.05	p > 0.05	0.0 ± 0.0	0.0 ± 0.0	0.0 ± 0.0	0.0 ± 0.0	0.0 ± 0.0	0.08 ± 0.08	0.0 ± 0.0	0.03 ± 0.03	0.0 ± 0.0
Lentimicrobiaceae	p > 0.05	p > 0.05	0.0 ± 0.0	0.0 ± 0.0	0.0 ± 0.0	0.0 ± 0.0	0.0 ± 0.0	0.0 ± 0.0	0.0 ± 0.0	0.05 ± 0.05	0.0 ± 0.0
LWQ8	p > 0.05	p > 0.05	0.0 ± 0.0	0.0 ± 0.0	0.0 ± 0.0	0.01 ± 0.01	0.16 ± 0.16	0.0 ± 0.0	0.0 ± 0.0	0.0 ± 0.0	0.0 ± 0.0
Methylophilaceae	p > 0.05	p > 0.05	0.0 ± 0.0	0.0 ± 0.0	0.11 ± 0.10	0.04 ± 0.03	0.05 ± 0.02	0.12 ± 0.09	0.07 ± 0.04	0.19 ± 0.08	0.05 ± 0.02
Moraxellaceae	p > 0.05	p > 0.05	0.0 ± 0.0	0.0 ± 0.0	0.05 ± 0.03	0.02 ± 0.01	0.02 ± 0.02	0.01 ± 0.00	0.07 ± 0.02	0.06 ± 0.04	0.12 ± 0.03
Neisseriaceae	p > 0.05	p > 0.05	0.0 ± 0.0	0.0 ± 0.0	0.04 ± 0.03	0.16 ± 0.08	0.02 ± 0.01	0.06 ± 0.03	0.01 ± 0.01	0.0 ± 0.0	0.0 ± 0.0
Paracaedibacteraceae	p > 0.05	p > 0.05	0.0 ± 0.0	0.0 ± 0.0	0.01 ± 0.01	0.07 ± 0.03	0.04 ± 0.01	0.11 ± 0.06	0.05 ± 0.02	0.22 ± 0.18	0.03 ± 0.01
Silvanigrellaceae	p > 0.05	p > 0.05	0.0 ± 0.0	0.0 ± 0.0	0.0 ± 0.0	0.0 ± 0.0	0.01 ± 0.01	0.0 ± 0.0	0.02 ± 0.02	0.0 ± 0.0	0.04 ± 0.02
Spirochaetaceae	p > 0.05	p > 0.05	0.0 ± 0.0	0.0 ± 0.0	0.0 ± 0.0	0.05 ± 0.04	0.0 ± 0.0	0.0 ± 0.0	0.0 ± 0.0	0.0 ± 0.0	0.12 ± 0.05
Spirosomaceae	p > 0.05	p > 0.05	0.0 ± 0.0	0.0 ± 0.0	0.0 ± 0.0	0.0 ± 0.0	0.08 ± 0.08	0.0 ± 0.0	0.02 ± 0.02	0.02 ± 0.02	0.0 ± 0.0
Sporomusaceae	p > 0.05	p > 0.05	0.0 ± 0.0	0.0 ± 0.0	0.09 ± 0.08	0.0 ± 0.0	0.02 ± 0.02	0.01 ± 0.01	0.0 ± 0.0	0.19 ± 0.19	0.0 ± 0.0
Unidentified families of Chthonomonadales	p > 0.05	p > 0.05	0.01 ± 0.01	0.0 ± 0.0	0.0 ± 0.0	0.01 ± 0.01	0.01 ± 0.01	0.01 ± 0.01	0.01 ± 0.00	0.01 ± 0.01	0.02 ± 0.01
Unidentified families of Gammaproteobacteria	p > 0.05	p > 0.05	0.0 ± 0.0	0.0 ± 0.0	0.0 ± 0.0	0.01 ± 0.01	0.0 ± 0.0	0.01 ± 0.01	0.0 ± 0.0	0.08 ± 0.08	0.09 ± 0.09
Unidentified families of Limnochordia	p > 0.05	p > 0.05	0.0 ± 0.0	0.0 ± 0.0	0.0 ± 0.0	0.0 ± 0.0	0.0 ± 0.0	0.0 ± 0.0	0.0 ± 0.0	0.08 ± 0.08	0.0 ± 0.0
Unidentified families of mle1-27	p > 0.05	p > 0.05	0.01 ± 0.00	0.0 ± 0.0	0.01 ± 0.01	0.02 ± 0.01	0.01 ± 0.00	0.02 ± 0.02	0.02 ± 0.01	0.19 ± 0.16	0.02 ± 0.01
Vampirovibrionaceae	p > 0.05	p > 0.05	0.0 ± 0.0	0.0 ± 0.0	0.01 ± 0.01	0.06 ± 0.01	0.04 ± 0.02	0.07 ± 0.02	0.03 ± 0.02	0.08 ± 0.06	0.01 ± 0.01
Vermiphilaceae	p > 0.05	p > 0.05	0.0 ± 0.0	0.0 ± 0.0	0.0 ± 0.0	0.0 ± 0.0	0.01 ± 0.01	0.01 ± 0.01	0.02 ± 0.01	0.02 ± 0.02	0.0 ± 0.0
Verrucomicrobiaceae	p > 0.05	p > 0.05	0.01 ± 0.01	0.0 ± 0.0	0.0 ± 0.0	0.0 ± 0.0	0.02 ± 0.01	0.0 ± 0.0	0.01 ± 0.00	0.08 ± 0.08	0.02 ± 0.01
Bacterial genus	p.adj (BS vs T2)	p.adj (from T2 to T50)	T0 (Soil)	T2	T4	T7	T10	T15	T21	T30	T50
Burkholderia-Caballeronia-Paraburkholderia	0.046	0.0021	0.97 ± 0.1	35.1 ± 5.5 a	13.3 ± 3.8 b	16.6 ± 2.0 ab	4.6 ± 1.4 cd	13.6 ± 1.6 b	3.0 ± 0.5 d	6.9 ± 1.0 c	2.2 ± 0.9 d
Unidentified genera of Pedosphaeraceae	0.046	0.0021	1.7 ± 0.1	0.3 ± 0.02 f	0.22 ± 0.10 ef	0.74 ± 0.40 de	0.99 ± 0.40 cd	2.2 ± 0.9 bc	3.3 ± 0.8 ab	3.1 ± 0.7 ab	4.8 ± 0.5 a
Unidentified genera of Micropepsaceae	0.046	0.0021	1.3 ± 0.1	0.17 ± 0.02 c	0.08 ± 0.02 d	0.11 ± 0.03 cd	0.12 ± 0.03 cd	0.27 ± 0.04 b	0.33 ± 0.07 b	0.53 ± 0.04 a	0.51 ± 0.02 a
Puia	0.046	0.0021	1.3 ± 0.1	0.15 ± 0.02 c	0.28 ± 0.10 c	0.67 ± 0.08 b	0.37 ± 0.07 bc	1.9 ± 0.5 a	1.3 ± 0.2 a	1.8 ± 0.3 a	2.1 ± 0.4 a
Unidentified genera of Methylacidiphilaceae	0.046	0.0021	0.15 ± 0.03	0.03 ± 0.01 bc	0.02 ± 0.01 c	0.05 ± 0.01 bc	0.03 ± 0.02 bc	0.08 ± 0.03 b	0.40 ± 0.10 a	0.75 ± 0.31 a	1.2 ± 0.2 a
Phaselicystis	0.046	0.0021	0.14 ± 0.01	0.01 ± 0.01 c	0.0 ± 0.0 cd	0.0 ± 0.0 d	0.01 ± 0.00 cd	0.01 ± 0.01 cd	0.06 ± 0.01 ab	0.05 ± 0.02 b	0.16 ± 0.02 a
Aetherobacter	p > 0.05	0.0021	0.02 ± 0.01	0.01 ± 0.00 c	0.0 ± 0.0 c	0.01 ± 0.0 c	0.01 ± 0.00 c	0.01 ± 0.00 c	0.04 ± 0.02 b	0.04 ± 0.01 ab	0.34 ± 0.07 a
Unidentified genera of Armatimonadales	0.046	0.0021	0.03 ± 0.01	0.01 ± 0.00 e	0.18 ± 0.08 d	0.27 ± 0.02 cd	0.16 ± 0.06 d	0.77 ± 0.22 ab	0.47 ± 0.07 bc	1.0 ± 0.2 a	1.5 ± 0.5 a
Chthonomonas	0.046	0.0021	0.14 ± 0.02	0.01 ± 0.00 d	0.01 ± 0.01 d	0.01 ± 0.01 d	0.02 ± 0.01 cd	0.08 ± 0.01 ab	0.04 ± 0.01 bc	0.14 ± 0.08 a	0.16 ± 0.03 a
Unidentified genera of Candidatus Kaiserbacteria	p > 0.05	0.0021	0.0 ± 0.0	0.0 ± 0.0 a	0.0 ± 0.0 a	0.0 ± 0.0 a	0.0 ± 0.0 a	0.0 ± 0.0 a	0.01 ± 0.01 b	0.06 ± 0.03 c	0.06 ± 0.02 c
Desulfovibrio	p > 0.05	0.0021	0.0 ± 0.0	0.0 ± 0.0 a	0.0 ± 0.0 a	0.0 ± 0.0 a	0.0 ± 0.0 a	0.0 ± 0.0 a	0.0 ± 0.0 a	0.05 ± 0.05 b	0.0 ± 0.0 a
Thermosporothrix	0.046	0.0021	0.06 ± 0.03	0.0 ± 0.0 d	0.03 ± 0.01 c	0.03 ± 0.01 c	0.02 ± 0.01 c	0.04 ± 0.01 c	0.22 ± 0.07 b	1.2 ± 0.8 ab	1.9 ± 0.4 a
Unidentified genera of SBR1031	0.046	0.0025	0.11 ± 0.03	0.01 ± 0.00 d	0.03 ± 0.01 c	0.02 ± 0.00 c	0.03 ± 0.01 cd	0.01 ± 0.00 cd	0.10 ± 0.03 ab	0.08 ± 0.02 b	0.56 ± 0.18 a
Unidentified genera of Microbacteriaceae	p > 0.05	0.0026	0.01 ± 0.01	0.0 ± 0.0 c	0.0 ± 0.0 bc	0.01 ± 0.00 b	0.0 ± 0.0 bc	0.0 ± 0.0 bc	0.02 ± 0.01 a	0.03 ± 0.01 a	0.04 ± 0.01 a
Ellin516	0.046	0.0027	0.28 ± 0.01	0.02 ± 0.01 d	0.02 ± 0.01 d	0.04 ± 0.01 d	0.05 ± 0.01 cd	0.11 ± 0.03 bc	0.23 ± 0.07 ab	0.30 ± 0.07 a	0.20 ± 0.02 ab
Pajaroellobacter	0.046	0.0029	0.35 ± 0.05	0.05 ± 0.01 a	0.05 ± 0.02 a	0.05 ± 0.00 a	0.05 ± 0.01 a	0.07 ± 0.03 a	0.25 ± 0.07 b	0.33 ± 0.11 b	1.5 ± 0.5 b
Unidentified genera of CPla-3 termite group	0.046	0.0031	0.05 ± 0.01	0.01 ± 0.00 f	0.04 ± 0.02 ef	0.11 ± 0.07 cde	0.14 ± 0.04 bc	0.27 ± 0.11 ab	0.09 ± 0.02 bcd	0.54 ± 0.17 a	0.04 ± 0.02 def
Unidentified genera of BIrii41	0.046	0.0033	0.27 ± 0.03	0.02 ± 0.01 a	0.01 ± 0.0 a	0.0 ± 0.0 a	0.01 ± 0.01 a	0.04 ± 0.02 a	0.13 ± 0.04 b	0.28 ± 0.12 b	1.3 ± 0.6 b
Noviherbaspirillum	0.046	0.0044	0.01 ± 0.00	0.09 ± 0.03 a	0.03 ± 0.01 ab	0.07 ± 0.04 a	0.09 ± 0.06 a	0.01 ± 0.00 bc	0.0 ± 0.0 c	0.01 ± 0.01 bc	0.0 ± 0.0 c
Unidentified genera of Parvibaculaceae	p > 0.05	0.0044	0.0 ± 0.0	0.01 ± 0.01 cd	0.0 ± 0.0 d	0.0 ± 0.0 cd	0.0 ± 0.0 cd	0.01 ± 0.00 bc	0.0 ± 0.0 cd	0.02 ± 0.00 ab	0.07 ± 0.01 a
Unidentified genera of env.OPS 17	0.046	0.0045	0.01 ± 0.01	0.0 ± 0.0 c	0.0 ± 0.0 c	0.06 ± 0.06 bc	0.0 ± 0.0 c	0.01 ± 0.00 bc	0.02 ± 0.01 ab	0.11 ± 0.07 a	0.08 ± 0.04 a
Cytophaga	p > 0.05	0.0052	0.01 ± 0.01	0.0 ± 0.0 a	0.0 ± 0.0 a	0.02 ± 0.01 a	0.01 ± 0.01 a	0.02 ± 0.01 a	0.27 ± 0.21 b	0.18 ± 0.10 b	0.14 ± 0.05 b
Ellin6067	0.046	0.0054	1.1 ± 0.1	0.12 ± 0.01 ab	0.07 ± 0.01 bc	0.03 ± 0.01 c	0.04 ± 0.01 c	0.03 ± 0.02 c	0.13 ± 0.02 ab	0.34 ± 0.22 b	0.59 ± 0.10 a
Bryobacter	0.046	0.0055	1.3 ± 0.1	0.13 ± 0.03 a	0.04 ± 0.01 b	0.06 ± 0.02 b	0.04 ± 0.01 b	0.03 ± 0.02 b	0.16 ± 0.03 a	0.14 ± 0.04 a	0.22 ± 0.03 a
Haliangium	0.046	0.0055	0.37 ± 0.04	0.03 ± 0.01 a	0.05 ± 0.01 a	0.03 ± 0.01 a	0.03 ± 0.01 a	0.05 ± 0.02 a	0.13 ± 0.02 b	0.29 ± 0.10 b	0.32 ± 0.07 b
Acidovorax	p > 0.05	0.0055	0.03 ± 0.01	0.01 ± 0.01 cd	0.0 ± 0.0 d	0.0 ± 0.0 d	0.02 ± 0.02 cd	0.0 ± 0.0 d	0.04 ± 0.01 ab	0.03 ± 0.01 bc	0.09 ± 0.01 a
Unidentified genera of Acidobacteriales	0.046	0.0056	7.4 ± 0.2	1.0 ± 0.2 bc	0.72 ± 0.12 cd	0.63 ± 0.16 cd	0.43 ± 0.11 d	0.43 ± 0.14 d	1.8 ± 0.4 ab	1.9 ± 0.6 ab	2.9 ± 0.3 a
Bradyrhizobium	0.046	0.0056	2.5 ± 0.2	0.80 ± 0.18 d	1.3 ± 0.2 cd	1.5 ± 0.2 cd	1.4 ± 0.3 cd	2.1 ± 0.1 ab	1.6 ± 0.2 bc	2.4 ± 0.4 ab	3.4 ± 0.5 a
Bdellovibrio	p > 0.05	0.006	0.03 ± 0.01	0.01 ± 0.00 d	0.0 ± 0.0 d	0.02 ± 0.01 bcd	0.01 ± 0.00 cd	0.03 ± 0.01 bc	0.03 ± 0.01 bc	0.04 ± 0.01 ab	0.37 ± 0.08 a
Chthoniobacter	0.046	0.0062	0.68 ± 0.04	0.09 ± 0.01 c	0.11 ± 0.04 c	0.30 ± 0.09 bc	0.28 ± 0.06 bc	1.1 ± 0.5 ab	0.71 ± 0.28 ab	1.2 ± 0.4 a	0.60 ± 0.11 ab
Edaphobaculum	p > 0.05	0.0062	0.05 ± 0.02	0.07 ± 0.01 c	0.19 ± 0.06 bc	0.37 ± 0.04 ab	4.5 ± 4.1 a	3.4 ± 1.4 a	0.47 ± 0.26 ab	1.2 ± 0.5 a	0.11 ± 0.01 c
Unidentified genera of 0319-6G20	p > 0.05	0.0062	0.0 ± 0.0	0.0 ± 0.0 cd	0.0 ± 0.0 c	0.02 ± 0.01 bc	0.05 ± 0.05 bcd	0.04 ± 0.01 ab	0.12 ± 0.05 a	0.05 ± 0.02 ab	0.11 ± 0.03 a
Unidentifed genera of Comamonadaceae	p > 0.05	0.0063	0.09 ± 0.01	0.12 ± 0.05 c	0.10 ± 0.02 bc	0.06 ± 0.01 c	0.08 ± 0.03 c	0.05 ± 0.00 c	0.26 ± 0.06 ab	0.35 ± 0.10 a	0.42 ± 0.05 a
Unidentified genera of Anaerolineaceae	0.046	0.0066	0.28 ± 0.04	0.01 ± 0.00 b	0.0 ± 0.0 c	0.01 ± 0.00 bc	0.0 ± 0.0 c	0.0 ± 0.0 bc	0.01 ± 0.01 b	0.01 ± 0.01 b	0.17 ± 0.04 a
Chitinophaga	0.046	0.0067	0.02 ± 0.01	0.27 ± 0.11 cd	0.25 ± 0.14 d	1.8 ± 0.6 abc	6.3 ± 2.7 ab	5.9 ± 1.0 a	0.93 ± 0.50 cd	2.5 ± 1.3 bc	0.24 ± 0.18 d
Unidentified genera of RCP2-54	0.046	0.0067	2.3 ± 0.1	0.27 ± 0.06 a	0.09 ± 0.01 bc	0.07 ± 0.01 c	0.04 ± 0.02 c	0.07 ± 0.04 c	0.22 ± 0.05 ab	0.29 ± 0.10 ab	0.30 ± 0.04 a
Unidentified genera of Ktedonobacteraceae	p > 0.05	0.0067	0.05 ± 0.02	0.02 ± 0.01 bcd	0.0 ± 0.0 d	0.01 ± 0.00 cd	0.0 ± 0.0 d	0.01 ± 0.01 bcd	0.03 ± 0.01 abc	0.37 ± 0.28 ab	0.25 ± 0.03 a
Cupriavidus	0.046	0.0068	0.01 ± 0.01	3.3 ± 1.3 a	0.82 ± 0.27 ab	0.56 ± 0.16 ab	0.28 ± 0.10 b	0.60 ± 0.28 b	0.17 ± 0.06 bc	0.21 ± 0.08 bc	0.02 ± 0.01 c
Nevskia	p > 0.05	0.0068	0.01 ± 0.00	0.02 ± 0.01 bc	0.01 ± 0.00 c	0.01 ± 0.00 c	0.02 ± 0.01 c	0.01 ± 0.01 c	0.14 ± 0.02 ab	0.09 ± 0.05 bc	0.62 ± 0.13 a
Unidentified genera of Kapabacteriales	0.046	0.0068	0.23 ± 0.03	0.02 ± 0.01 a	0.01 ± 0.01 a	0.01 ± 0.01 a	0.02 ± 0.01 a	0.02 ± 0.01 a	0.08 ± 0.03 b	0.09 ± 0.02 b	0.14 ± 0.03 b
Occallatibacter	0.046	0.0068	0.10 ± 0.01	0.02 ± 0.00 a	0.05 ± 0.02 a	0.04 ± 0.01 a	0.06 ± 0.02 a	0.04 ± 0.02 a	0.14 ± 0.03 b	0.18 ± 0.05 b	0.21 ± 0.03 b
JGI 0001001-H03	0.046	0.0068	0.20 ± 0.01	0.02 ± 0.00 abc	0.0 ± 0.0 d	0.01 ± 0.00 cd	0.02 ± 0.00 bcd	0.01 ± 0.00 cd	0.04 ± 0.02 ab	0.02 ± 0.01 bcd	0.04 ± 0.01 a
Opitutus	0.046	0.0068	0.15 ± 0.01	0.01 ± 0.01 c	0.02 ± 0.01 c	0.01 ± 0.01 c	0.02 ± 0.01 c	0.05 ± 0.03 bc	0.09 ± 0.03 ab	0.22 ± 0.11 a	0.15 ± 0.04 a
Candidatus Berkiella	p > 0.05	0.0068	0.0 ± 0.0	0.0 ± 0.0 d	0.0 ± 0.0 d	0.0 ± 0.0 cd	0.19 ± 0.12 bc	0.09 ± 0.08 bc	0.67 ± 0.19 a	0.48 ± 0.38 bc	0.52 ± 0.15 ab
Unidentified genera of Chitinophagaceae	p > 0.05	0.0076	0.30 ± 0.04	0.10 ± 0.04 d	0.17 ± 0.07 cd	0.41 ± 0.05 bc	0.59 ± 0.23 bc	0.50 ± 0.09 b	1.0 ± 0.5 ab	1.7 ± 0.7 ab	1.5 ± 0.2 a
Unidentified genera of A21b	0.046	0.0077	0.94 ± 0.02	0.04 ± 0.02 cd	0.04 ± 0.01 bcd	0.05 ± 0.02 bcd	0.02 ± 0.01 d	0.02 ± 0.01 d	0.07 ± 0.02 abc	0.12 ± 0.04 ab	0.16 ± 0.02 a
Unidentified genera of Rhodospirillales	p > 0.05	0.0084	0.0 ± 0.0	0.0 ± 0.0 c	0.0 ± 0.0 c	0.0 ± 0.0 c	0.0 ± 0.0 c	0.04 ± 0.04 bc	0.01 ± 0.01 ab	0.06 ± 0.03 ab	0.05 ± 0.02 a
Pir4 lineage	0.046	0.0084	0.06 ± 0.01	0.0 ± 0.0 c	0.0 ± 0.0 c	0.0 ± 0.0 c	0.0 ± 0.0 c	0.01 ± 0.00 bc	0.0 ± 0.0 c	0.01 ± 0.00 ab	0.02 ± 0.00 a
Dyella	0.046	0.0091	0.01 ± 0.00	0.27 ± 0.07 ab	1.0 ± 0.8 ab	0.37 ± 0.07 a	0.12 ± 0.08 bc	0.36 ± 0.19 ab	0.05 ± 0.02 c	0.82 ± 0.58 a	0.02 ± 0.02 c
Actinospica	p > 0.05	0.011	0.07 ± 0.02	0.13 ± 0.04 bc	0.20 ± 0.06 ab	0.09 ± 0.01 bc	0.05 ± 0.03 c	0.04 ± 0.01 c	0.20 ± 0.02 ab	0.22 ± 0.12 bc	0.48 ± 0.12 a
Unidentified genera of WD2101 soil group	0.046	0.011	1.1 ± 0.0	0.11 ± 0.03 c	0.10 ± 0.03 c	0.13 ± 0.04 c	0.13 ± 0.06 c	0.16 ± 0.04 bc	0.35 ± 0.10 ab	0.42 ± 0.11 a	0.41 ± 0.02 a
ADurb.Bin063-1	0.046	0.011	0.61 ± 0.02	0.07 ± 0.02 abc	0.05 ± 0.02 bc	0.02 ± 0.01 c	0.02 ± 0.01 c	0.03 ± 0.01 c	0.09 ± 0.02 ab	0.10 ± 0.03 ab	0.14 ± 0.01 a
1959-1	p > 0.05	0.011	0.04 ± 0.00	0.01 ± 0.01 bc	0.0 ± 0.0 bc	0.0 ± 0.0 c	0.0 ± 0.0 c	0.0 ± 0.0 c	0.04 ± 0.04 bc	0.05 ± 0.04 ab	0.63 ± 0.40 a
Unidentified genera of A4b	0.046	0.011	0.10 ± 0.01	0.01 ± 0.01 cd	0.01 ± 0.00 d	0.01 ± 0.00 cd	0.0 ± 0.0 d	0.02 ± 0.01 bcd	0.04 ± 0.02 ab	0.03 ± 0.01 abc	0.08 ± 0.02 a
Sporocytophaga	p > 0.05	0.011	0.0 ± 0.0	0.0 ± 0.0 c	0.0 ± 0.0 bc	0.08 ± 0.04 a	0.12 ± 0.05 a	0.15 ± 0.05 a	0.20 ± 0.15 a	0.21 ± 0.07 a	0.05 ± 0.02 ab
Cavicella	p > 0.05	0.011	0.0 ± 0.0	0.0 ± 0.0 c	0.05 ± 0.03 abc	0.02 ± 0.01 bc	0.02 ± 0.01 bc	0.0 ± 0.0 c	0.05 ± 0.02 ab	0.0 ± 0.0 c	0.09 ± 0.02 a
Unidentified genera of Vicinamibacterales	0.046	0.012	3.6 ± 0.1	0.36 ± 0.10 a	0.16 ± 0.01 bc	0.14 ± 0.07 bc	0.13 ± 0.03 bc	0.11 ± 0.06 c	0.44 ± 0.10 a	0.32 ± 0.11 ab	0.51 ± 0.03 a
Acidibacter	0.046	0.013	1.8 ± 0.0	0.25 ± 0.06 c	0.29 ± 0.11 bc	0.27 ± 0.06 c	0.24 ± 0.05 c	0.43 ± 0.08 abc	0.55 ± 0.11 ab	0.71 ± 0.15 a	0.88 ± 0.20 a
Sphingomonas	p > 0.05	0.013	0.27 ± 0.03	0.21 ± 0.03 d	0.44 ± 0.14 cd	0.81 ± 0.14 abc	1.1 ± 0.2 abc	3.0 ± 0.9 a	0.78 ± 0.21 abc	1.3 ± 0.3 ab	0.60 ± 0.16 bcd
Phenylobacterium	p > 0.05	0.013	0.08 ± 0.01	0.06 ± 0.02 c	0.55 ± 0.16 bc	1.6 ± 0.3 a	1.3 ± 0.4 ab	2.5 ± 0.7 a	0.94 ± 0.18 ab	1.7 ± 0.6 ab	1.3 ± 0.1 a
Candidatus Ovatusbacter	p > 0.05	0.014	0.0 ± 0.0	0.0 ± 0.0 c	0.0 ± 0.0 c	0.06 ± 0.04 bc	0.22 ± 0.17 bc	0.16 ± 0.14 bc	0.48 ± 0.22 ab	0.80 ± 0.73 ab	0.90 ± 0.20 a
Chitinimonas	p > 0.05	0.014	0.0 ± 0.0	0.0 ± 0.0 a	0.0 ± 0.0 a	0.0 ± 0.0 a	0.0 ± 0.0 a	0.0 ± 0.0 a	0.18 ± 0.18 a	0.0 ± 0.0 a	0.70 ± 0.38 b
MND1	0.046	0.014	0.21 ± 0.01	0.0 ± 0.0 c	0.01 ± 0.00 bc	0.01 ± 0.01 bc	0.0 ± 0.0 c	0.01 ± 0.00 bc	0.03 ± 0.01 ab	0.01 ± 0.01 bc	0.05 ± 0.01 a
Unidentified genera of Flavobacteriaceae	p > 0.05	0.015	0.0 ± 0.0	0.0 ± 0.0 c	0.0 ± 0.0 c	0.01 ± 0.01 bc	0.0 ± 0.0 c	0.02 ± 0.02 abc	0.02 ± 0.01 ab	0.03 ± 0.02 bc	0.08 ± 0.03 a
Unidentified genera of WD260	0.046	0.016	1.2 ± 0.1	0.10 ± 0.03 bc	0.08 ± 0.02 bc	0.06 ± 0.02 c	0.06 ± 0.02 c	0.06 ± 0.02 c	0.18 ± 0.03 ab	0.17 ± 0.05 abc	0.48 ± 0.10 a
Vampirovibrio	p > 0.05	0.016	0.0 ± 0.0	0.0 ± 0.0 c	0.01 ± 0.01 bc	0.06 ± 0.01 a	0.04 ± 0.02 ab	0.07 ± 0.02 a	0.03 ± 0.02 abc	0.08 ± 0.06 ab	0.01 ± 0.01 bc
Unidentified genera of Moraxellaceae	p > 0.05	0.016	0.0 ± 0.0	0.0 ± 0.0 c	0.0 ± 0.0 c	0.0 ± 0.0 bc	0.0 ± 0.0 c	0.01 ± 0.00 bc	0.01 ± 0.01 bc	0.06 ± 0.04 ab	0.03 ± 0.01 a
Paenibacillus	0.046	0.017	0.02 ± 0.01	0.55 ± 0.15 ab	2.4 ± 1.3 a	0.16 ± 0.05 abc	0.98 ± 0.90 bcd	0.09 ± 0.02 bcd	0.07 ± 0.04 cd	0.05 ± 0.01 cd	0.02 ± 0.01 d
Niastella	p > 0.05	0.017	0.03 ± 0.01	0.03 ± 0.01 c	0.54 ± 0.28 bc	2.0 ± 1.3 ab	0.96 ± 0.36 ab	1.2 ± 0.2 ab	1.0 ± 0.7 bc	2.1 ± 0.2 a	1.5 ± 0.6 ab
Unidentified genera of Vicinamibacteraceae	0.046	0.017	0.07 ± 0.01	0.01 ± 0.00 a	0.0 ± 0.0 ab	0.0 ± 0.0 b	0.0 ± 0.0 b	0.0 ± 0.0 b	0.01 ± 0.00 ab	0.01 ± 0.00 ab	0.01 ± 0.00 a
Pseudomonas	0.046	0.018	0.29 ± 0.06	3.0 ± 0.4 a	4.2 ± 3.7 ab	1.1 ± 0.7 ab	1.3 ± 0.7 ab	0.68 ± 0.14 ab	0.36 ± 0.14 bc	0.36 ± 0.25 bc	0.01 ± 0.00 c
Unidentified genera of Acidobacteriaceae (Subgroup 1)	0.046	0.018	0.36 ± 0.02	0.07 ± 0.03 c	0.10 ± 0.01 bc	0.09 ± 0.01 bc	0.08 ± 0.03 c	0.07 ± 0.03 c	0.17 ± 0.02 ab	0.23 ± 0.07 ab	0.20 ± 0.01 a
Ktedonobacter	p > 0.05	0.018	0.0 ± 0.0	0.0 ± 0.0 a	0.0 ± 0.0 a	0.0 ± 0.0 a	0.0 ± 0.0 a	0.0 ± 0.0 a	0.05 ± 0.04 a	0.08 ± 0.07 ab	0.15 ± 0.04 b
Dactylosporangium	0.046	0.018	0.04 ± 0.02	0.0 ± 0.0 c	0.0 ± 0.0 c	0.0 ± 0.0 bc	0.01 ± 0.00 abc	0.0 ± 0.0 bc	0.02 ± 0.01 ab	0.01 ± 0.01 bc	0.04 ± 0.01 a
Asanoa	0.046	0.018	0.05 ± 0.02	0.0 ± 0.0 a	0.01 ± 0.00 a	0.0 ± 0.0 a	0.0 ± 0.0 a	0.0 ± 0.0 a	0.01 ± 0.01 a	0.02 ± 0.02 a	0.43 ± 0.10 b
Unidentified genera of Acidobacteriae Subgroup 2	0.046	0.019	7.9 ± 0.2	0.99 ± 0.34 abcd	0.61 ± 0.07 bcd	0.50 ± 0.13 bcd	0.35 ± 0.11 cd	0.31 ± 0.12 d	1.2 ± 0.3 ab	1.3 ± 0.4 abc	1.9 ± 0.2 a
Candidatus Koribacter	0.046	0.019	1.8 ± 0.1	0.22 ± 0.04 abc	0.14 ± 0.03 bc	0.17 ± 0.06 bc	0.11 ± 0.03 c	0.09 ± 0.03 c	0.28 ± 0.06 ab	0.47 ± 0.11 a	0.37 ± 0.02 a
Arthrobacter	p > 0.05	0.019	0.02 ± 0.02	0.14 ± 0.06 a	0.04 ± 0.02 ab	0.04 ± 0.02 abc	0.07 ± 0.05 ab	0.01 ± 0.01 bc	0.01 ± 0.00 bc	0.02 ± 0.01 bc	0.0 ± 0.0 c
Rudaea	p > 0.05	0.019	0.04 ± 0.00	0.05 ± 0.02 bcd	0.03 ± 0.01 bcd	0.02 ± 0.01 d	0.02 ± 0.01 cd	0.02 ± 0.01 cd	0.10 ± 0.04 ab	0.08 ± 0.02 abc	0.15 ± 0.03 a
Flavobacterium	0.046	0.019	0.20 ± 0.03	0.02 ± 0.01 ab	0.0 ± 0.0 bcd	0.0 ± 0.0 cd	0.58 ± 0.56 a	0.27 ± 0.25 abc	0.0 ± 0.0 bcd	0.01 ± 0.00 bcd	0.0 ± 0.0 d
FukuN18 freshwater group	p > 0.05	0.019	0.0 ± 0.0	0.01 ± 0.00 d	0.02 ± 0.01 cd	0.07 ± 0.05 abcd	0.01 ± 0.01 cd	0.05 ± 0.02 abc	0.16 ± 0.05 a	0.10 ± 0.03 ab	0.03 ± 0.02 bcd
Unidentified genera of Saccharimonadales	p > 0.05	0.019	0.03 ± 0.01	0.01 ± 0.00 d	0.07 ± 0.05 bcd	0.10 ± 0.04 abc	0.12 ± 0.09 abcd	0.02 ± 0.01 cd	0.19 ± 0.04 a	0.28 ± 0.16 abc	0.14 ± 0.07 ab
Unidentified genera of Holophagae Subgroup 7	0.046	0.02	2.4 ± 0.1	0.31 ± 0.07 abc	0.16 ± 0.05 bc	0.13 ± 0.04 c	0.16 ± 0.05 bc	0.16 ± 0.14 c	0.39 ± 0.06 ab	0.31 ± 0.09 abc	0.53 ± 0.07 a
Unidentified genera of Rokubacteriales	0.046	0.02	1.1 ± 0.1	0.10 ± 0.04 a	0.03 ± 0.01 ab	0.02 ± 0.01 b	0.01 ± 0.00 b	0.01 ± 0.01 b	0.05 ± 0.01 a	0.07 ± 0.02 a	0.07 ± 0.01 a
Unidentified genera of JG36-TzT-191	0.046	0.022	0.23 ± 0.03	0.01 ± 0.01 abc	0.0 ± 0.0 c	0.0 ± 0.0 c	0.02 ± 0.01 abc	0.0 ± 0.0 bc	0.02 ± 0.01 ab	0.03 ± 0.02 abc	0.04 ± 0.01 a
Spirochaeta 2	p > 0.05	0.023	0.0 ± 0.0	0.0 ± 0.0 a	0.0 ± 0.0 a	0.05 ± 0.04 ab	0.0 ± 0.0 a	0.0 ± 0.0 a	0.0 ± 0.0 a	0.0 ± 0.0 a	0.12 ± 0.05 b
Labrys	p > 0.05	0.024	0.02 ± 0.01	0.05 ± 0.03 c	0.52 ± 0.24 abc	0.29 ± 0.09 abc	0.18 ± 0.06 bc	0.42 ± 0.18 ab	0.15 ± 0.03 bc	0.27 ± 0.07 abc	1.1 ± 0.2 a
Devosia	p > 0.05	0.024	0.0 ± 0.0	0.0 ± 0.0 c	0.0 ± 0.0 bc	0.01 ± 0.01 bc	0.0 ± 0.0 bc	0.0 ± 0.0 bc	0.01 ± 0.01 abc	0.01 ± 0.01 ab	0.03 ± 0.01 a
Unidentified genera of Acidobacteriota Subgroup 5	0.046	0.027	0.24 ± 0.03	0.03 ± 0.01 ab	0.02 ± 0.01 abc	0.01 ± 0.00 c	0.01 ± 0.00 c	0.01 ± 0.01 bc	0.04 ± 0.00 a	0.03 ± 0.01 abc	0.04 ± 0.01 ab
Streptomyces	0.046	0.028	0.74 ± 0.11	4.8 ± 0.9 ab	7.1 ± 1.7 a	4.9 ± 0.6 ab	1.8 ± 0.7 c	2.2 ± 0.5 bc	1.8 ± 0.3 c	2.4 ± 0.8 bc	2.8 ± 1.0 abc
Unidentified genera of TK10	0.046	0.028	0.19 ± 0.02	0.02 ± 0.01 ab	0.0 ± 0.0 b	0.0 ± 0.0 b	0.01 ± 0.01 b	0.0 ± 0.0 b	0.02 ± 0.01 ab	0.02 ± 0.01 ab	0.04 ± 0.00 a
Unidentified genera of WPS-2	0.046	0.029	1.8 ± 0.1	0.37 ± 0.08 ab	0.50 ± 0.11 a	0.23 ± 0.03 abc	0.16 ± 0.06 bc	0.10 ± 0.03 c	0.26 ± 0.04 abc	0.32 ± 0.10 abc	0.35 ± 0.08 ab
Unidentified genera of KF-JG30-B3	0.046	0.029	0.30 ± 0.03	0.02 ± 0.01 ab	0.02 ± 0.01 abc	0.01 ± 0.00 abc	0.0 ± 0.0 c	0.0 ± 0.0 bc	0.02 ± 0.01 abc	0.01 ± 0.01 abc	0.03 ± 0.01 a
Unidentified genera of KF-JG30-C25	0.046	0.029	0.02 ± 0.01	0.0 ± 0.0 a	0.0 ± 0.0 a	0.0 ± 0.0 a	0.0 ± 0.0 a	0.0 ± 0.0 a	0.03 ± 0.01 b	0.02 ± 0.01 ab	0.04 ± 0.02 b
Unidentified genera of Blastocatellia	0.046	0.029	0.11 ± 0.03	0.0 ± 0.0 bc	0.01 ± 0.01 abc	0.01 ± 0.01 abc	0.0 ± 0.0 c	0.02 ± 0.01 c	0.04 ± 0.01 abc	0.03 ± 0.01 ab	0.02 ± 0.00 a
Unidentified genera of SC-I-84	0.046	0.031	0.49 ± 0.02	0.05 ± 0.02 ab	0.03 ± 0.01 bc	0.02 ± 0.00 bc	0.01 ± 0.00 c	0.02 ± 0.01 bc	0.05 ± 0.02 abc	0.07 ± 0.03 ab	0.12 ± 0.02 a
GOUTA6	0.046	0.031	1.7 ± 0.1	0.04 ± 0.03 abc	0.03 ± 0.01 abc	0.03 ± 0.01 abc	0.01 ± 0.00 c	0.02 ± 0.02 bc	0.13 ± 0.08 ab	0.09 ± 0.04 abc	0.13 ± 0.03 a
Unidentified genera of Opitutaceae	p > 0.05	0.031	0.06 ± 0.02	0.03 ± 0.03 b	0.86 ± 0.80 ab	0.36 ± 0.16 ab	0.17 ± 0.07 ab	0.77 ± 0.20 a	0.56 ± 0.16 a	0.54 ± 0.23 a	0.52 ± 0.13 a
Georgfuchsia	p > 0.05	0.031	0.0 ± 0.0	0.0 ± 0.0 b	0.0 ± 0.0 b	0.0 ± 0.0 b	0.01 ± 0.01 ab	0.0 ± 0.0 ab	0.0 ± 0.0 ab	0.03 ± 0.02 a	0.0 ± 0.0 b
Unidentified genera of Polyangiaceae	p > 0.05	0.031	0.0 ± 0.0	0.0 ± 0.0 b	0.0 ± 0.0 b	0.01 ± 0.00 ab	0.0 ± 0.0 b	0.0 ± 0.0 ab	0.0 ± 0.0 b	0.03 ± 0.03 ab	0.06 ± 0.03 a
Unidentified genera of URHD0088	0.046	0.034	0.05 ± 0.02	0.01 ± 0.00 a	0.0 ± 0.0 ab	0.0 ± 0.0 b	0.0 ± 0.0 b	0.0 ± 0.0 ab	0.01 ± 0.01 a	0.01 ± 0.00 ab	0.01 ± 0.01 a
Unidentified genera of Xanthomonadaceae	0.046	0.036	0.10 ± 0.03	0.01 ± 0.01 a	0.01 ± 0.01 a	0.01 ± 0.01 a	0.01 ± 0.00 a	0.01 ± 0.00 a	0.04 ± 0.02 ab	0.03 ± 0.01 ab	0.09 ± 0.02 a
Silvanigrella	p > 0.05	0.036	0.0 ± 0.0	0.0 ± 0.0 a	0.0 ± 0.0 a	0.0 ± 0.0 a	0.01 ± 0.01 a	0.0 ± 0.0 a	0.02 ± 0.02 ab	0.0 ± 0.0 a	0.04 ± 0.02 b
Lacunisphaera	0.046	0.037	0.21 ± 0.01	0.02 ± 0.01 abc	0.0 ± 0.0 c	0.01 ± 0.00 bc	0.01 ± 0.01 bc	0.0 ± 0.0 bc	0.05 ± 0.02 ab	0.01 ± 0.00 bc	0.13 ± 0.06 a
Unidentified genera of Oxalobacteraceae	0.046	0.038	0.16 ± 0.07	17.7 ± 4.7 ab	12.7 ± 5.6 abc	17.7 ± 1.8 a	15.3 ± 4.1 ab	8.1 ± 1.2 abc	8.5 ± 2.0 abc	5.7 ± 2.1 bc	2.6 ± 0.6 c
Candidatus Xiphinematobacter	0.046	0.038	0.82 ± 0.04	0.21 ± 0.04 a	0.06 ± 0.01 ab	0.06 ± 0.02 ab	0.04 ± 0.01 b	0.09 ± 0.04 ab	0.17 ± 0.05 a	0.21 ± 0.08 ab	0.16 ± 0.02 a
Unidentified genera of Elsterales	0.046	0.04	2.0 ± 0.2	0.35 ± 0.11 a	0.14 ± 0.01 ab	0.09 ± 0.04 b	0.10 ± 0.03 b	0.12 ± 0.06 ab	0.42 ± 0.21 a	0.37 ± 0.11 a	0.28 ± 0.02 a
Candidatus Paracaedibacter	p > 0.05	0.041	0.0 ± 0.0	0.0 ± 0.0 c	0.01 ± 0.01 bc	0.07 ± 0.03 ab	0.04 ± 0.01 ab	0.11 ± 0.06 a	0.05 ± 0.02 ab	0.22 ± 0.18 ab	0.03 ± 0.01 abc
Massilia	0.046	p > 0.05	0.03 ± 0.00	7.1 ± 2.3	13.1 ± 6.3	3.2 ± 0.9	7.6 ± 4.9	6.4 ± 1.8	2.8 ± 0.6	4.6 ± 2.5	0.53 ± 0.15
Unidentified genera of Comamonadaceae	0.046	p > 0.05	0.22 ± 0.00	3.2 ± 0.9	8.2 ± 2.7	7.8 ± 1.4	5.2 ± 2.3	6.8 ± 1.0	7.8 ± 1.4	7.2 ± 2.5	12.7 ± 1.6
Mucilaginibacter	0.046	p > 0.05	0.50 ± 0.10	3.0 ± 0.7	7.3 ± 2.7	9.9 ± 1.4	7.4 ± 1.5	9.5 ± 2.0	8.8 ± 2.2	5.3 ± 0.5	8.1 ± 1.7
Candidatus Udaeobacter	0.046	p > 0.05	22.0 ± 1.4	2.8 ± 0.5	1.3 ± 0.1	1.1 ± 0.3	0.87 ± 0.29	0.87 ± 0.35	1.5 ± 0.3	2.0 ± 0.7	1.7 ± 0.1
Allorhizobium-Neorhizobium-Pararhizobium-Rhizobium	0.046	p > 0.05	0.04 ± 0.02	1.4 ± 0.6	1.2 ± 0.5	1.9 ± 0.2	1.5 ± 0.3	1.5 ± 0.3	0.97 ± 0.25	0.92 ± 0.20	1.1 ± 0.2
Undibacterium	0.046	p > 0.05	0.02 ± 0.01	1.3 ± 1.0	0.25 ± 0.2	0.50 ± 0.24	1.3 ± 0.7	1.4 ± 0.7	0.68 ± 0.37	0.60 ± 0.42	0.20 ± 0.12
Collimonas	0.046	p > 0.05	0.17 ± 0.01	0.90 ± 0.07	2.1 ± 1.2	12.0 ± 3.9	21.1 ± 12.1	7.5 ± 4.4	27.0 ± 10.5	12.3 ± 5.1	4.5 ± 0.8
Rhodanobacter	p > 0.05	p > 0.05	1.0 ± 0.1	0.76 ± 0.12	0.83 ± 0.16	0.80 ± 0.10	0.42 ± 0.08	0.91 ± 0.20	0.66 ± 0.11	1.0 ± 0.2	1.2 ± 0.2
Unidentified genera of Xanthobacteraceae	0.046	p > 0.05	2.9 ± 0.2	0.70 ± 0.20	0.28 ± 0.04	0.32 ± 0.09	0.36 ± 0.12	0.36 ± 0.08	0.52 ± 0.13	0.65 ± 0.22	0.77 ± 0.04
Unidentified genera of Isosphaeraceae	p > 0.05	p > 0.05	0.88 ± 0.14	0.57 ± 0.15	0.25 ± 0.03	0.23 ± 0.09	0.18 ± 0.08	0.20 ± 0.10	0.35 ± 0.03	0.47 ± 0.15	0.34 ± 0.02
Caulobacter	0.046	p > 0.05	0.04 ± 0.01	0.47 ± 0.30	0.28 ± 0.07	0.31 ± 0.09	0.38 ± 0.16	0.39 ± 0.22	0.24 ± 0.06	0.43 ± 0.09	0.34 ± 0.05
Uliginosibacterium	p > 0.05	p > 0.05	0.02 ± 0.01	0.43 ± 0.42	0.0 ± 0.0	0.0 ± 0.0	0.05 ± 0.04	0.0 ± 0.0	0.01 ± 0.01	0.0 ± 0.0	0.12 ± 0.06
Unidentified genera of Gemmataceae	0.046	p > 0.05	0.99 ± 0.10	0.33 ± 0.10	0.15 ± 0.03	0.15 ± 0.04	0.15 ± 0.05	0.12 ± 0.07	0.30 ± 0.10	0.31 ± 0.10	0.75 ± 0.02
Unidentified genera of Microscillaceae	p > 0.05	p > 0.05	0.26 ± 0.02	0.30 ± 0.18	1.1 ± 0.9	0.71 ± 0.44	0.56 ± 0.23	0.39 ± 0.16	1.6 ± 0.4	0.60 ± 0.33	2.7 ± 0.8
Asticcacaulis	p > 0.05	p > 0.05	0.01 ± 0.01	0.22 ± 0.18	0.72 ± 0.43	0.43 ± 0.10	0.82 ± 0.25	1.6 ± 0.9	0.39 ± 0.06	0.40 ± 0.23	0.88 ± 0.19
Aquisphaera	p > 0.05	p > 0.05	0.23 ± 0.04	0.21 ± 0.04	0.07 ± 0.02	0.06 ± 0.02	0.07 ± 0.03	0.08 ± 0.04	0.12 ± 0.02	0.20 ± 0.07	0.13 ± 0.01
Variovorax	0.046	p > 0.05	0.05 ± 0.01	0.20 ± 0.03	0.05 ± 0.01	0.38 ± 0.12	0.57 ± 0.33	0.57 ± 0.16	0.97 ± 0.41	0.60 ± 0.35	0.17 ± 0.06
Unidentified genera of Pirellulaceae	0.046	p > 0.05	0.60 ± 0.03	0.18 ± 0.06	0.06 ± 0.01	0.08 ± 0.03	0.07 ± 0.03	0.09 ± 0.03	0.15 ± 0.02	0.20 ± 0.08	0.16 ± 0.03
Acidothermus	0.046	p > 0.05	1.1 ± 0.1	0.17 ± 0.06	0.07 ± 0.01	0.06 ± 0.03	0.05 ± 0.03	0.11 ± 0.08	0.29 ± 0.19	0.23 ± 0.09	0.19 ± 0.03
Unidentified genera of AD3	0.046	p > 0.05	1.5 ± 0.1	0.13 ± 0.05	0.05 ± 0.01	0.01 ± 0.00	0.02 ± 0.01	0.01 ± 0.01	0.04 ± 0.01	0.08 ± 0.04	0.04 ± 0.01
Mycobacterium	0.046	p > 0.05	0.36 ± 0.06	0.12 ± 0.03	0.06 ± 0.01	0.06 ± 0.02	0.05 ± 0.02	0.06 ± 0.02	0.12 ± 0.06	0.11 ± 0.04	0.07 ± 0.01
Pedobacter	p > 0.05	p > 0.05	0.0 ± 0.0	0.11 ± 0.09	0.01 ± 0.01	0.03 ± 0.02	0.12 ± 0.12	0.12 ± 0.05	0.0 ± 0.0	0.0 ± 0.0	0.0 ± 0.0
Reyranella	0.046	p > 0.05	0.65 ± 0.02	0.11 ± 0.04	0.07 ± 0.01	0.06 ± 0.02	0.05 ± 0.02	0.06 ± 0.03	0.12 ± 0.02	0.13 ± 0.05	0.12 ± 0.02
Stenotrophomonas	p > 0.05	p > 0.05	0.0 ± 0.0	0.10 ± 0.10	0.0 ± 0.0	0.0 ± 0.0	0.0 ± 0.0	0.07 ± 0.07	0.0 ± 0.0	0.0 ± 0.0	0.0 ± 0.0
Chryseobacterium	p > 0.05	p > 0.05	0.03 ± 0.02	0.10 ± 0.09	0.0 ± 0.0	0.0 ± 0.0	0.0 ± 0.0	0.42 ± 0.41	0.04 ± 0.03	0.0 ± 0.0	0.0 ± 0.0
Unidentified genera of Gaiellales	0.046	p > 0.05	0.49 ± 0.06	0.10 ± 0.03	0.04 ± 0.01	0.04 ± 0.01	0.06 ± 0.02	0.04 ± 0.03	0.13 ± 0.07	0.11 ± 0.04	0.06 ± 0.00
Rhizobacter	0.046	p > 0.05	0.26 ± 0.02	0.10 ± 0.01	0.11 ± 0.06	0.19 ± 0.05	0.32 ± 0.11	0.30 ± 0.17	0.53 ± 0.19	0.31 ± 0.16	1.1 ± 0.4
Unidentified genera of Caulobacteraceae	p > 0.05	p > 0.05	0.19 ± 0.02	0.09 ± 0.04	0.23 ± 0.08	0.25 ± 0.08	0.20 ± 0.05	0.19 ± 0.03	0.37 ± 0.08	0.32 ± 0.03	0.45 ± 0.10
Catenulispora	p > 0.05	p > 0.05	0.11 ± 0.03	0.09 ± 0.02	0.14 ± 0.04	0.10 ± 0.01	0.12 ± 0.10	0.07 ± 0.03	0.23 ± 0.11	0.24 ± 0.10	0.18 ± 0.06
Unidentified genera of Planctomycetales	0.046	p > 0.05	0.28 ± 0.01	0.08 ± 0.03	0.04 ± 0.00	0.05 ± 0.01	0.03 ± 0.01	0.04 ± 0.01	0.07 ± 0.02	0.14 ± 0.05	0.13 ± 0.02
Singulisphaera	p > 0.05	p > 0.05	0.12 ± 0.00	0.08 ± 0.02	0.04 ± 0.01	0.02 ± 0.01	0.03 ± 0.02	0.03 ± 0.02	0.05 ± 0.01	0.08 ± 0.03	0.05 ± 0.01
Roseiarcus	0.046	p > 0.05	0.21 ± 0.04	0.08 ± 0.02	0.04 ± 0.01	0.03 ± 0.02	0.03 ± 0.01	0.04 ± 0.02	0.08 ± 0.01	0.07 ± 0.03	0.07 ± 0.01
Granulicella	0.046	p > 0.05	0.45 ± 0.06	0.08 ± 0.02	0.12 ± 0.03	0.08 ± 0.02	0.06 ± 0.03	0.05 ± 0.02	0.11 ± 0.02	0.15 ± 0.03	0.11 ± 0.01
Unidentified genera of Acetobacteraceae	0.046	p > 0.05	0.47 ± 0.00	0.07 ± 0.02	0.03 ± 0.01	0.03 ± 0.01	0.03 ± 0.01	0.03 ± 0.01	0.09 ± 0.02	0.06 ± 0.02	0.09 ± 0.01
HSB OF53-F07	0.046	p > 0.05	0.50 ± 0.09	0.06 ± 0.03	0.02 ± 0.01	0.02 ± 0.01	0.02 ± 0.01	0.02 ± 0.01	0.06 ± 0.02	0.10 ± 0.04	0.06 ± 0.01
Candidatus Solibacter	0.046	p > 0.05	0.61 ± 0.03	0.06 ± 0.03	0.04 ± 0.01	0.03 ± 0.01	0.04 ± 0.01	0.03 ± 0.02	0.08 ± 0.03	0.09 ± 0.02	0.11 ± 0.02
Rhodoferax	p > 0.05	p > 0.05	0.03 ± 0.00	0.06 ± 0.02	0.01 ± 0.01	0.04 ± 0.01	0.45 ± 0.26	0.09 ± 0.03	0.22 ± 0.14	0.16 ± 0.12	4.6 ± 2.8
Unidentified genera of KD4-96	0.046	p > 0.05	0.26 ± 0.04	0.05 ± 0.02	0.02 ± 0.00	0.01 ± 0.00	0.02 ± 0.01	0.03 ± 0.01	0.04 ± 0.02	0.03 ± 0.01	0.02 ± 0.00
Gemmatimonas	0.046	p > 0.05	0.37 ± 0.02	0.05 ± 0.02	0.04 ± 0.01	0.06 ± 0.02	0.04 ± 0.02	0.03 ± 0.01	0.09 ± 0.03	0.10 ± 0.04	0.08 ± 0.02
RB41	0.046	p > 0.05	0.58 ± 0.05	0.05 ± 0.02	0.02 ± 0.01	0.02 ± 0.00	0.04 ± 0.02	0.05 ± 0.01	0.09 ± 0.04	0.06 ± 0.02	0.09 ± 0.01
Unidentified genera of Alphaproteobacteria	0.046	p > 0.05	0.24 ± 0.02	0.05 ± 0.01	0.02 ± 0.01	0.02 ± 0.01	0.03 ± 0.01	0.02 ± 0.01	0.03 ± 0.01	0.06 ± 0.02	0.04 ± 0.00
Unidentified genera of Magnetospirillaceae	p > 0.05	p > 0.05	0.0 ± 0.0	0.04 ± 0.02	0.05 ± 0.02	0.03 ± 0.01	0.02 ± 0.01	0.11 ± 0.06	0.15 ± 0.05	0.19 ± 0.07	0.32 ± 0.09
Unidentified genera of Methyloligellaceae	0.046	p > 0.05	0.15 ± 0.02	0.04 ± 0.01	0.02 ± 0.01	0.01 ± 0.01	0.02 ± 0.01	0.02 ± 0.01	0.03 ± 0.00	0.03 ± 0.02	0.03 ± 0.00
Luteibacter	p > 0.05	p > 0.05	0.0 ± 0.0	0.03 ± 0.02	0.03 ± 0.03	0.01 ± 0.01	0.0 ± 0.0	0.0 ± 0.0	0.0 ± 0.0	0.05 ± 0.04	0.0 ± 0.0
Novosphingobium	p > 0.05	p > 0.05	0.20 ± 0.01	0.03 ± 0.01	0.04 ± 0.02	0.13 ± 0.06	0.36 ± 0.16	0.37 ± 0.12	0.05 ± 0.02	0.07 ± 0.05	0.03 ± 0.01
Thermoanaerobaculaceae (Subgroup 10)	0.046	p > 0.05	0.25 ± 0.03	0.03 ± 0.01	0.01 ± 0.01	0.02 ± 0.01	0.01 ± 0.00	0.03 ± 0.02	0.03 ± 0.01	0.04 ± 0.01	0.07 ± 0.02
Nitrospira	0.046	p > 0.05	0.29 ± 0.04	0.03 ± 0.01	0.01 ± 0.00	0.0 ± 0.0	0.0 ± 0.0	0.0 ± 0.0	0.01 ± 0.00	0.01 ± 0.01	0.02 ± 0.01
Unidentified genera of Gemmatimonadaceae	0.046	p > 0.05	0.37 ± 0.03	0.03 ± 0.01	0.02 ± 0.01	0.02 ± 0.00	0.01 ± 0.00	0.01 ± 0.01	0.04 ± 0.01	0.05 ± 0.02	0.05 ± 0.00
Cryocola	p > 0.05	p > 0.05	0.01 ± 0.01	0.02 ± 0.02	0.02 ± 0.02	0.01 ± 0.00	0.010 ± 0.00	0.01 ± 0.01	0.01 ± 0.00	0.0 ± 0.0	0.0 ± 0.0
Herbaspirillum	p > 0.05	p > 0.05	0.0 ± 0.0	0.02 ± 0.01	0.01 ± 0.01	0.02 ± 0.01	0.06 ± 0.04	0.01 ± 0.01	0.02 ± 0.02	0.03 ± 0.02	0.01 ± 0.01
Enterobacter	p > 0.05	p > 0.05	0.0 ± 0.0	0.02 ± 0.01	0.01 ± 0.01	0.26 ± 0.22	0.03 ± 0.01	0.32 ± 0.28	0.024 ± 0.02	0.08 ± 0.07	0.0 ± 0.0
Aliidongia	p > 0.05	p > 0.05	0.0 ± 0.0	0.02 ± 0.01	0.06 ± 0.04	0.03 ± 0.01	0.02 ± 0.01	0.05 ± 0.02	0.02 ± 0.01	0.01 ± 0.00	0.01 ± 0.01
Unidentified genera of Yersiniaceae	p > 0.05	p > 0.05	0.01 ± 0.01	0.02 ± 0.01	0.0 ± 0.0	0.01 ± 0.01	0.01 ± 0.01	0.17 ± 0.16	0.0 ± 0.0	0.01 ± 0.01	0.0 ± 0.0
Unidentified genera of Micromonosporaceae	p > 0.05	p > 0.05	0.02 ± 0.01	0.02 ± 0.01	0.01 ± 0.00	0.01 ± 0.00	0.01 ± 0.01	0.0 ± 0.0	0.02 ± 0.01	0.01 ± 0.0	0.02 ± 0.01
Gemmata	p > 0.05	p > 0.05	0.02 ± 0.01	0.02 ± 0.01	0.01 ± 0.01	0.0 ± 0.0	0.0 ± 0.0	0.01 ± 0.01	0.01 ± 0.01	0.02 ± 0.01	0.04 ± 0.01
Tundrisphaera	p > 0.05	p > 0.05	0.05 ± 0.01	0.02 ± 0.01	0.02 ± 0.01	0.04 ± 0.02	0.02 ± 0.01	0.02 ± 0.01	0.06 ± 0.02	0.05 ± 0.02	0.04 ± 0.01
Unidentified genera of Desulfobacterota	0.046	p > 0.05	0.06 ± 0.00	0.02 ± 0.01	0.02 ± 0.01	0.01 ± 0.00	0.0 ± 0.0	0.0 ± 0.0	0.0 ± 0.0	0.01 ± 0.00	0.01 ± 0.01
Edaphobacter	0.046	p > 0.05	0.07 ± 0.00	0.02 ± 0.01	0.01 ± 0.00	0.01 ± 0.01	0.02 ± 0.01	0.02 ± 0.01	0.02 ± 0.01	0.03 ± 0.01	0.02 ± 0.01
Unidentified genera of IMCC26256	0.046	p > 0.05	0.07 ± 0.01	0.02 ± 0.01	0.01 ± 0.01	0.01 ± 0.01	0.0 ± 0.0	0.01 ± 0.00	0.03 ± 0.01	0.03 ± 0.01	0.03 ± 0.01
Unidentified genera of OM190	0.046	p > 0.05	0.34 ± 0.00	0.02 ± 0.01	0.01 ± 0.00	0.01 ± 0.0	0.0 ± 0.0	0.0 ± 0.0	0.05 ± 0.04	0.03 ± 0.02	0.04 ± 0.01
Unidentified genera of Latescibacterota	0.046	p > 0.05	0.35 ± 0.05	0.02 ± 0.01	0.01 ± 0.00	0.02 ± 0.01	0.01 ± 0.01	0.01 ± 0.01	0.0 ± 0.0	0.02 ± 0.01	0.01 ± 0.00
Unidentified genera of Blastocatellaceae	0.046	p > 0.05	0.26 ± 0.02	0.02 ± 0.00	0.03 ± 0.01	0.03± 0.01	0.02 ± 0.01	0.02 ± 0.01	0.04 ± 0.02	0.08 ± 0.04	0.06 ± 0.01
Procabacter	p > 0.05	p > 0.05	0.0 ± 0.0	0.01 ± 0.01	0.02 ± 0.01	0.02 ± 0.01	0.01 ± 0.00	0.02 ± 0.01	0.0 ± 0.0	0.02 ± 0.01	0.0 ± 0.0
Achromobacter	p > 0.05	p > 0.05	0.0 ± 0.0	0.01 ± 0.01	0.08 ± 0.05	0.0 ± 0.0	0.0 ± 0.0	0.0 ± 0.0	0.01 ± 0.01	0.0 ± 0.0	0.0 ± 0.0
Unidentified genera of Rhizobiaceae	p > 0.05	p > 0.05	0.01 ± 0.00	0.01 ± 0.01	0.0 ± 0.0	0.01 ± 0.01	0.11 ± 0.10	0.04 ± 0.03	0.0 ± 0.0	0.0 ± 0.0	0.0 ± 0.0
Candidatus Nostocoida	p > 0.05	p > 0.05	0.03 ± 0.01	0.01 ± 0.01	0.0 ± 0.0	0.01 ± 0.00	0.0 ± 0.0	0.01 ± 0.00	0.01 ± 0.01	0.02 ± 0.01	0.0 ± 0.0
OLB12	0.046	p > 0.05	0.07 ± 0.01	0.01 ± 0.01	0.0 ± 0.0	0.04 ± 0.02	0.01 ± 0.01	0.06 ± 0.03	0.06 ± 0.01	0.08 ± 0.07	0.23 ± 0.10
Pedosphaera	0.046	p > 0.05	0.09 ± 0.01	0.01 ± 0.01	0.0 ± 0.0	0.0 ± 0.0	0.0 ± 0.0	0.01 ± 0.00	0.03 ± 0.02	0.02 ± 0.02	0.05 ± 0.01
Mesorhizobium	p > 0.05	p > 0.05	0.0 ± 0.0	0.01 ± 0.00	0.02 ± 0.01	0.04 ± 0.01	0.02 ± 0.01	0.07 ± 0.02	0.03 ± 0.01	0.05 ± 0.03	0.04 ± 0.01
Ralstonia	p > 0.05	p > 0.05	0.0 ± 0.0	0.01 ± 0.00	0.01 ± 0.01	0.02 ± 0.02	0.0 ± 0.0	0.53 ± 0.47	0.0 ± 0.0	0.0 ± 0.0	0.0 ± 0.0
Clostridium sensu stricto 1	p > 0.05	p > 0.05	0.0 ± 0.0	0.01 ± 0.00	1.5 ± 1.4	0.0 ± 0.0	0.0 ± 0.0	0.05 ± 0.05	0.0 ± 0.0	0.03 ± 0.03	0.0 ± 0.0
Streptacidiphilus	p > 0.05	p > 0.05	0.0 ± 0.0	0.01 ± 0.00	0.01 ± 0.01	0.01 ± 0.01	0.0 ± 0.0	0.0 ± 0.0	0.0 ± 0.0	0.56 ± 0.53	0.0 ± 0.0
Inquilinus	p > 0.05	p > 0.05	0.01 ± 0.00	0.01 ± 0.00	0.02 ± 0.02	0.0 ± 0.0	0.0 ± 0.0	0.03 ± 0.01	0.03 ± 0.02	0.04 ± 0.01	0.06 ± 0.01
Rhodoplanes	p > 0.05	p > 0.05	0.01 ± 0.01	0.01 ± 0.00	0.01 ± 0.00	0.01 ± 0.01	0.01 ± 0.01	0.02 ± 0.01	0.02 ± 0.01	0.01 ± 0.01	0.02 ± 0.01
Geothrix	p > 0.05	p > 0.05	0.02 ± 0.00	0.01 ± 0.00	0.01 ± 0.00	0.02 ± 0.01	0.02 ± 0.01	0.01 ± 0.01	0.06 ± 0.02	0.05 ± 0.03	0.16 ± 0.05
Unidentified genera of C0119	p > 0.05	p > 0.05	0.02 ± 0.00	0.01 ± 0.00	0.0 ± 0.0	0.01 ± 0.00	0.0 ± 0.0	0.0 ± 0.0	0.01 ± 0.01	0.02 ± 0.01	0.01 ± 0.00
Hyphomicrobium	p > 0.05	p > 0.05	0.02 ± 0.01	0.01 ± 0.00	0.0 ± 0.0	0.01 ± 0.01	0.01 ± 0.01	0.04 ± 0.01	0.01 ± 0.01	0.02 ± 0.01	0.02 ± 0.01
Unidentified genera of S-BQ2-57 soil group	0.046	p > 0.05	0.08 ± 0.01	0.01 ± 0.00	0.01 ± 0.00	0.0 ± 0.0	0.01 ± 0.00	0.01 ± 0.00	0.02 ± 0.00	0.01 ± 0.00	0.02 ± 0.01
P3OB-42	0.046	p > 0.05	0.12 ± 0.01	0.01 ± 0.00	0.01 ± 0.01	0.0 ± 0.0	0.0 ± 0.0	0.0 ± 0.0	0.01 ± 0.00	0.01 ± 0.00	0.02 ± 0.01
Unidentified genera of LWQ8	p > 0.05	p > 0.05	0.0 ± 0.0	0.0 ± 0.0	0.0 ± 0.0	0.01 ± 0.01	0.16 ± 0.16	0.0 ± 0.0	0.0 ± 0.0	0.0 ± 0.0	0.0 ± 0.0
Clostridium sensu stricto 9	p > 0.05	p > 0.05	0.0 ± 0.0	0.0 ± 0.0	2.5 ± 2.3	0.05 ± 0.04	0.10 ± 0.10	0.12 ± 0.10	0.01 ± 0.01	0.05 ± 0.05	0.0 ± 0.0
Unidentified genera of Spirosomaceae	p > 0.05	p > 0.05	0.0 ± 0.0	0.0 ± 0.0	0.0 ± 0.0	0.0 ± 0.0	0.08 ± 0.08	0.0 ± 0.0	0.02 ± 0.02	0.02 ± 0.02	0.0 ± 0.0
Herminiimonas	p > 0.05	p > 0.05	0.0 ± 0.0	0.0 ± 0.0	0.10 ± 0.10	0.01 ± 0.01	0.07 ± 0.07	0.0 ± 0.0	0.02 ± 0.02	0.02 ± 0.02	0.03 ± 0.01
Phyllobacterium	p > 0.05	p > 0.05	0.0 ± 0.0	0.0 ± 0.0	0.0 ± 0.0	0.0 ± 0.0	0.07 ± 0.07	0.05 ± 0.05	0.0 ± 0.0	0.0 ± 0.0	0.0 ± 0.0
Unidentified genera of Methylophilaceae	p > 0.05	p > 0.05	0.0 ± 0.0	0.0 ± 0.0	0.11 ± 0.10	0.04 ± 0.03	0.05 ± 0.02	0.12 ± 0.09	0.07 ± 0.04	0.19 ± 0.08	0.05 ± 0.02
Candidatus Amoebophilus	p > 0.05	p > 0.05	0.0 ± 0.0	0.0 ± 0.0	0.02 ± 0.01	0.01 ± 0.01	0.04 ± 0.02	0.01 ± 0.01	0.05 ± 0.02	0.02 ± 0.01	0.02 ± 0.01
FFCH7168	p > 0.05	p > 0.05	0.0 ± 0.0	0.0 ± 0.0	0.0 ± 0.0	0.0 ± 0.0	0.03 ± 0.03	0.0 ± 0.0	0.0 ± 0.0	0.0 ± 0.0	0.0 ± 0.0
Azoarcus	p > 0.05	p > 0.05	0.0 ± 0.0	0.0 ± 0.0	0.0 ± 0.0	0.02 ± 0.02	0.03 ± 0.02	0.01 ± 0.01	0.0 ± 0.0	0.19 ± 0.19	0.0 ± 0.0
Unidentified genera of Sporomusaceae	p > 0.05	p > 0.05	0.0 ± 0.0	0.0 ± 0.0	0.03 ± 0.03	0.0 ± 0.0	0.02 ± 0.02	0.01 ± 0.01	0.0 ± 0.0	0.19 ± 0.18	0.0 ± 0.0
Armatimonas	p > 0.05	p > 0.05	0.0 ± 0.0	0.0 ± 0.0	0.0 ± 0.0	0.0 ± 0.0	0.02 ± 0.02	0.0 ± 0.0	0.0 ± 0.0	0.0 ± 0.0	0.0 ± 0.0
Pseudoflavitalea	p > 0.05	p > 0.05	0.0 ± 0.0	0.0 ± 0.0	0.0 ± 0.0	0.0 ± 0.0	0.02 ± 0.02	0.0 ± 0.0	0.0 ± 0.0	0.0 ± 0.0	0.0 ± 0.0
Unidentified genera of Neisseriaceae	p > 0.05	p > 0.05	0.0 ± 0.0	0.0 ± 0.0	0.04 ± 0.03	0.16 ± 0.08	0.02 ± 0.01	0.06 ± 0.03	0.0 ± 0.0	0.0 ± 0.0	0.0 ± 0.0
Aquabacterium	p > 0.05	p > 0.05	0.0 ± 0.0	0.0 ± 0.0	0.18 ± 0.16	0.05 ± 0.04	0.01 ± 0.01	0.0 ± 0.0	0.01 ± 0.01	0.0 ± 0.0	0.03 ± 0.01
Bacillus	p > 0.05	p > 0.05	0.0 ± 0.0	0.0 ± 0.0	3.6 ± 3.5	0.0 ± 0.0	0.01 ± 0.01	0.03 ± 0.03	0.0 ± 0.0	0.04 ± 0.03	0.0 ± 0.0
Tardiphaga	p > 0.05	p > 0.05	0.0 ± 0.0	0.0 ± 0.0	0.0 ± 0.0	0.0 ± 0.0	0.01 ± 0.01	0.02 ± 0.01	0.01 ± 0.00	0.0 ± 0.0	0.0 ± 0.0
Klebsiella	p > 0.05	p > 0.05	0.0 ± 0.0	0.0 ± 0.0	0.0 ± 0.0	0.01 ± 0.01	0.01 ± 0.01	0.01 ± 0.01	0.0 ± 0.0	0.0 ± 0.0	0.0 ± 0.0
Unidentified genera of Vermiphilaceae	p > 0.05	p > 0.05	0.0 ± 0.0	0.0 ± 0.0	0.0 ± 0.0	0.0 ± 0.0	0.01 ± 0.01	0.01 ± 0.01	0.02 ± 0.01	0.02 ± 0.02	0.0 ± 0.0
Unidentified genera of Diplorickettsiaceae	p > 0.05	p > 0.05	0.0 ± 0.0	0.0 ± 0.0	0.0 ± 0.0	0.04 ± 0.04	0.01 ± 0.01	0.0 ± 0.0	0.06 ± 0.03	0.01 ± 0.00	0.0 ± 0.0
Unidentified genera of Fimbriimonadaceae	p > 0.05	p > 0.05	0.0 ± 0.0	0.0 ± 0.0	0.01 ± 0.01	0.0 ± 0.0	0.01 ± 0.01	0.0 ± 0.0	0.03 ± 0.02	0.11 ± 0.10	0.0 ± 0.0
Unidentified genera of Gammaproteobacteria	p > 0.05	p > 0.05	0.0 ± 0.0	0.0 ± 0.0	0.0 ± 0.0	0.01 ± 0.01	0.0 ± 0.0	0.01 ± 0.01	0.0 ± 0.0	0.08 ± 0.08	0.10 ± 0.10
Unidentified genera of Entomoplasmatales (type III)	p > 0.05	p > 0.05	0.0 ± 0.0	0.0 ± 0.0	0.0 ± 0.0	0.0 ± 0.0	0.0 ± 0.0	0.0 ± 0.0	0.0 ± 0.0	0.0 ± 0.0	0.07 ± 0.06
Unidentified genera of Rhodocyclaceae	p > 0.05	p > 0.05	0.0 ± 0.0	0.0 ± 0.0	0.0 ± 0.0	0.0 ± 0.0	0.0 ± 0.0	0.02 ± 0.02	0.0 ± 0.0	0.28 ± 0.27	0.05 ± 0.05
Ruminiclostridium	p > 0.05	p > 0.05	0.0 ± 0.0	0.0 ± 0.0	0.0 ± 0.0	0.0 ± 0.0	0.0 ± 0.0	0.08 ± 0.08	0.0 ± 0.0	0.04 ± 0.03	0.0 ± 0.0
Thiovirga	p > 0.05	p > 0.05	0.0 ± 0.0	0.0 ± 0.0	0.0 ± 0.0	0.0 ± 0.0	0.0 ± 0.0	0.07 ± 0.04	0.0 ± 0.0	0.01 ± 0.01	0.0 ± 0.0
Unidentified genera of Burkholderiaceae	p > 0.05	p > 0.05	0.0 ± 0.0	0.0 ± 0.0	0.0 ± 0.0	0.01 ± 0.01	0.0 ± 0.0	0.06 ± 0.03	0.0 ± 0.0	0.0 ± 0.0	0.0 ± 0.0
Unidentified genera of Enterobacteriaceae	p > 0.05	p > 0.05	0.0 ± 0.0	0.0 ± 0.0	0.0 ± 0.0	0.02 ± 0.02	0.0 ± 0.0	0.02 ± 0.02	0.0 ± 0.0	0.01 ± 0.01	0.0 ± 0.0
Clostridium sensu stricto 12	p > 0.05	p > 0.05	0.0 ± 0.0	0.0 ± 0.0	0.58 ± 0.52	0.0 ± 0.0	0.0 ± 0.0	0.01 ± 0.01	0.0 ± 0.0	0.01 ± 0.01	0.0 ± 0.0
Desulfosporosinus	p > 0.05	p > 0.05	0.0 ± 0.0	0.0 ± 0.0	0.0 ± 0.0	0.0 ± 0.0	0.0 ± 0.0	0.01 ± 0.01	0.0 ± 0.0	0.17 ± 0.17	0.0 ± 0.0
Unidentified genera of Gammaproteobacteria Incertae Sedis	p > 0.05	p > 0.05	0.0 ± 0.0	0.0 ± 0.0	0.0 ± 0.0	0.04 ± 0.02	0.0 ± 0.0	0.01 ± 0.01	0.05 ± 0.04	0.01 ± 0.01	0.0 ± 0.0
Fonticella	p > 0.05	p > 0.05	0.0 ± 0.0	0.0 ± 0.0	0.01 ± 0.01	0.0 ± 0.0	0.0 ± 0.0	0.0 ± 0.0	0.0 ± 0.0	0.10 ± 0.10	0.0 ± 0.0
Hydrogenispora	p > 0.05	p > 0.05	0.0 ± 0.0	0.0 ± 0.0	0.0 ± 0.0	0.0 ± 0.0	0.0 ± 0.0	0.0 ± 0.0	0.0 ± 0.0	0.08 ± 0.08	0.0 ± 0.0
Lentimicrobium	p > 0.05	p > 0.05	0.0 ± 0.0	0.0 ± 0.0	0.0 ± 0.0	0.0 ± 0.0	0.0 ± 0.0	0.0 ± 0.0	0.0 ± 0.0	0.05 ± 0.05	0.0 ± 0.0
Minicystis	p > 0.05	p > 0.05	0.0 ± 0.0	0.0 ± 0.0	0.0 ± 0.0	0.0 ± 0.0	0.0 ± 0.0	0.0 ± 0.0	0.0 ± 0.0	0.05 ± 0.04	0.0 ± 0.0
Pelosinus	p > 0.05	p > 0.05	0.0 ± 0.0	0.0 ± 0.0	0.06 ± 0.05	0.0 ± 0.0	0.0 ± 0.0	0.0 ± 0.0	0.0 ± 0.0	0.01 ± 0.01	0.0 ± 0.0
Taibaiella	p > 0.05	p > 0.05	0.0 ± 0.0	0.0 ± 0.0	0.0 ± 0.0	0.12 ± 0.12	0.0 ± 0.0	0.0 ± 0.0	0.0 ± 0.0	0.0 ± 0.0	0.0 ± 0.0
Unidentified genera of Holosporaceae	p > 0.05	p > 0.05	0.0 ± 0.0	0.0 ± 0.0	0.0 ± 0.0	0.04 ± 0.04	0.0 ± 0.0	0.0 ± 0.0	0.01 ± 0.00	0.01 ± 0.00	0.0 ± 0.0
Filimonas	p > 0.05	p > 0.05	0.01 ± 0.00	0.0 ± 0.0	0.07 ± 0.07	0.01 ± 0.01	0.12 ± 0.12	0.14 ± 0.12	0.0 ± 0.0	0.02 ± 0.02	0.0 ± 0.0
Unidentified genera of mle1-27	p > 0.05	p > 0.05	0.01 ± 0.00	0.0 ± 0.0	0.01 ± 0.01	0.02 ± 0.01	0.01 ± 0.00	0.02 ± 0.02	0.02 ± 0.01	0.19 ± 0.16	0.02 ± 0.01
Holophaga	p > 0.05	p > 0.05	0.01 ± 0.00	0.0 ± 0.0	0.01 ± 0.01	0.01 ± 0.01	0.01 ± 0.00	0.01 ± 0.00	0.03 ± 0.01	0.05 ± 0.02	0.02 ± 0.01
Geobacter	p > 0.05	p > 0.05	0.01 ± 0.00	0.0 ± 0.0	0.0 ± 0.0	0.0 ± 0.0	0.0 ± 0.0	0.01 ± 0.01	0.0 ± 0.0	0.04 ± 0.04	0.01 ± 0.01
LD29	p > 0.05	p > 0.05	0.01 ± 0.01	0.0 ± 0.0	0.47 ± 0.20	0.42 ± 0.15	0.45 ± 0.36	0.16 ± 0.08	0.17 ± 0.03	0.44 ± 0.29	0.13 ± 0.04
Rhodoblastus	p > 0.05	p > 0.05	0.01 ± 0.01	0.0 ± 0.0	0.0 ± 0.0	0.0 ± 0.0	0.04 ± 0.04	0.0 ± 0.0	0.0 ± 0.0	0.0 ± 0.0	0.0 ± 0.0
Prosthecobacter	p > 0.05	p > 0.05	0.01 ± 0.01	0.0 ± 0.0	0.0 ± 0.0	0.0 ± 0.0	0.02 ± 0.01	0.0 ± 0.0	0.01 ± 0.00	0.08 ± 0.08	0.02 ± 0.01
Unidentified genera of Chthonomonadales	p > 0.05	p > 0.05	0.01 ± 0.01	0.0 ± 0.0	0.0 ± 0.0	0.01 ± 0.01	0.01 ± 0.01	0.01 ± 0.01	0.01 ± 0.00	0.01 ± 0.01	0.02 ± 0.01
Unidentified genera of Geobacteraceae	p > 0.05	p > 0.05	0.01 ± 0.01	0.0 ± 0.0	0.01 ± 0.01	0.0 ± 0.0	0.0 ± 0.0	0.05 ± 0.05	0.05 ± 0.05	0.20 ± 0.20	0.0 ± 0.0
Ferruginibacter	0.046	p > 0.05	0.03 ± 0.01	0.0 ± 0.0	0.0 ± 0.0	0.0 ± 0.0	0.06 ± 0.04	0.01 ± 0.01	0.03 ± 0.02	0.01 ± 0.01	0.02 ± 0.01
Blastocatellaceae JGI 0001001-H03	0.046	p > 0.05	0.04 ± 0.00	0.0 ± 0.0	0.01 ± 0.00	0.01 ± 0.00	0.0 ± 0.0	0.0 ± 0.0	0.01 ± 0.01	0.02 ± 0.01	0.04 ± 0.01
Unidentified genera of TRA3-20	0.046	p > 0.05	0.06 ± 0.00	0.0 ± 0.0	0.0 ± 0.0	0.0 ± 0.0	0.0 ± 0.0	0.0 ± 0.0	0.01 ± 0.01	0.0 ± 0.0	0.01 ± 0.00
Roseisolibacter	0.046	p > 0.05	0.06 ± 0.01	0.0 ± 0.0	0.0 ± 0.0	0.0 ± 0.0	0.0 ± 0.0	0.0 ± 0.0	0.01 ± 0.00	0.01 ± 0.01	0.01 ± 0.00
Actinoplanes	0.046	p > 0.05	0.06 ± 0.02	0.0 ± 0.0	0.0 ± 0.0	0.0 ± 0.0	0.0 ± 0.0	0.0 ± 0.0	0.01 ± 0.01	0.01 ± 0.01	0.05 ± 0.03
Unidentified genera of Burkholderiales	0.046	p > 0.05	0.08 ± 0.02	0.0 ± 0.0	0.0 ± 0.0	0.0 ± 0.0	0.0 ± 0.0	0.0 ± 0.0	0.0 ± 0.0	0.0 ± 0.0	0.01 ± 0.00
1921-2	0.046	p > 0.05	0.09 ± 0.01	0.0 ± 0.0	0.0 ± 0.0	0.0 ± 0.0	0.0 ± 0.0	0.0 ± 0.0	0.01 ± 0.01	0.04 ± 0.04	0.04 ± 0.01

## Sheet: Table_S2
Table S2
Fungal phylum	p.adj (BS vs T2)	p.adj (from T2 to T50)	T0 (Soil)	T2	T4	T7	T10	T15	T21	T30	T50
Mortierellomycota	p > 0.05	0.00063	9.9 ± 0.5	18.4 ± 5.0 a	4.8 ± 1.7 bc	14.5 ± 5.2 a	10.3 ± 4.7 ab	1.4 ± 0.6 cd	0.76 ± 0.40 cd	0.16 ± 0.03 de	0.02 ± 0.01 e
Mucoromycota	p > 0.05	0.00063	11.7 ± 0.9	11.3 ± 4.3 a	13.3 ± 8.6 ab	1.9 ± 1.0 bc	0.52 ± 0.26 cd	0.24 ± 0.10 cd	1.0 ± 1.0 d	0.06 ± 0.02 de	0.0 ± 0.0 e
Unidentified Phyla of Fungi	p > 0.05	0.0094	0.73 ± 0.15	0.39 ± 0.25 c	7.1 ± 3.3 ab	8.9 ± 4.3 a	18.0 ± 9.7 ab	23.6 ± 15.1 a	7.4 ± 2.6 a	0.92 ± 0.32 bc	0.11 ± 0.05 c
Basidiomycota	p > 0.05	0.033	45.3 ± 3.1	18.0 ± 6.3 abc	8.6 ± 1.5 bc	20.1 ± 13.5 bc	7.9 ± 3.2 c	13.0 ± 6.1 bc	34.3 ± 5.8 ab	22.2 ± 8.0 abc	61.9 ± 9.2 a
Ascomycota	p > 0.05	p > 0.05	31.0 ± 3.2	51.9 ± 7.7	65.8 ± 5.9	54.4 ± 11.5	62.6 ± 9.1	61.0 ± 12.5	56.5 ± 6.9	76.6 ± 8.0	37.9 ± 9.1
Rozellomycota	p > 0.05	p > 0.05	1.2 ± 0.1	0.04 ± 0.04	0.06 ± 0.06	0.05 ± 0.02	0.07 ± 0.04	0.06 ± 0.03	0.0 ± 0.0	0.01 ± 0.00	0.0 ± 0.0
Entorrhizomycota	p > 0.05	p > 0.05	0.18 ± 0.02	0.0 ± 0.0	0.37 ± 0.37	0.00 ± 0.00	0.01 ± 0.01	0.02 ± 0.02	0.03 ± 0.03	0.0 ± 0.0	0.0 ± 0.0
Zoopagomycota	p > 0.05	p > 0.05	0.0 ± 0.0	0.0 ± 0.0	0.0 ± 0.0	0.02 ± 0.01	0.21 ± 0.21	0.0 ± 0.0	0.0 ± 0.0	0.0 ± 0.0	0.0 ± 0.0
Glomeromycota	p > 0.05	p > 0.05	0.0 ± 0.0	0.0 ± 0.0	0.0 ± 0.0	0.02 ± 0.02	0.23 ± 0.23	0.0 ± 0.0	0.0 ± 0.0	0.0 ± 0.0	0.0 ± 0.0
Chytridiomycota	p > 0.05	p > 0.05	0.0 ± 0.0	0.04 ± 0.04	0.0 ± 0.0	0.02 ± 0.01	0.09 ± 0.09	0.61 ± 0.58	0.03 ± 0.03	0.04 ± 0.04	0.0 ± 0.0
Olpidiomycota	p > 0.05	p > 0.05	0.0 ± 0.0	0.0 ± 0.0	0.0 ± 0.0	0.01 ± 0.01	0.16 ± 0.11	0.01 ± 0.01	0.0 ± 0.0	0.0 ± 0.0	0.0 ± 0.0
Fungal class	p.adj (BS vs T2)	p.adj (from T2 to T50)	T0 (Soil)	T2	T4	T7	T10	T15	T21	T30	T50
Tremellomycetes	p > 0.05	0.0016	7.3 ± 0.9	8.5 ± 3.0 a	2.3 ± 0.5 ab	1.2 ± 0.6 bc	0.62 ± 0.31 cd	0.92 ± 0.33 bc	0.22 ± 0.11 de	0.06 ± 0.02 ef	0.02 ± 0.01 f
Mortierellomycetes	p > 0.05	0.0016	9.9 ± 0.5	18.3 ± 5.0 a	4.8 ± 1.7 bc	14.5 ± 5.2 a	10.3 ± 4.7 ab	1.4 ± 0.6 cd	0.76 ± 0.40 cd	0.16 ± 0.03 de	0.02 ± 0.01 e
Umbelopsidomycetes	p > 0.05	0.002	10.7 ± 0.8	11.1 ± 4.3 a	13.1 ± 8.7 a	1.9 ± 1.0 ab	0.43 ± 0.23 bc	0.20 ± 0.09 bc	0.79 ± 0.77 c	0.05 ± 0.02 cd	0.0 ± 0.0 d
Dothideomycetes	p > 0.05	0.0061	2.1 ± 0.8	5.5 ± 1.8 a	6.7 ± 5.7 ab	1.9 ± 1.1 abc	0.38 ± 0.25 cde	1.1 ± 0.3 abc	0.78 ± 0.52 bcd	0.05 ± 0.04 e	0.06 ± 0.02 de
Sordariomycetes	0.045	0.012	7.2 ± 0.5	40.1 ± 9.1 a	39.1 ± 3.6 a	23.9 ± 7.1 ab	14.8 ± 6.5 ab	27.9 ± 12.7 ab	4.5 ± 2.0 bc	14.6 ± 11.5 bc	0.17 ± 0.06 c
Pezizomycetes	0.045	0.012	3.0 ± 0.3	0.90 ± 0.34 c	1.2 ± 0.8 bc	11.0 ± 5.5 abc	36.8 ± 12.7 a	10.2 ± 5.1 ab	7.7 ± 2.5 abc	32.9 ± 9.0 a	8.1 ± 2.6 a
Unidentified classes of Fungi	p > 0.05	0.012	0.72 ± 0.14	0.39 ± 0.25 c	7.1 ± 3.3 ab	8.9 ± 4.3 a	18.0 ± 9.7 ab	23.6 ± 15.1 a	7.4 ± 2.6 a	0.91 ± 0.32 bc	0.11 ± 0.04 c
Malasseziomycetes	p > 0.05	0.02	0.0 ± 0.0	0.15 ± 0.10 a	0.03 ± 0.01 a	0.0 ± 0.0 b	0.0 ± 0.0 b	0.0 ± 0.0 b	0.0 ± 0.0 b	0.0 ± 0.0 b	0.0 ± 0.0 b
Agaricomycetes	0.045	0.022	36.2 ± 3.2	8.1 ± 3.4 a	6.0 ± 1.8 a	18.8 ± 13.7 a	7.2 ± 3.0 a	12.0 ± 5.8 a	34.1 ± 5.7 b	22.1 ± 8.0 ab	61.9 ± 9.2 b
Rozellomycotina_cls_Incertae_sedis	0.045	0.025	0.58 ± 0.05	0.0 ± 0.0 a	0.0 ± 0.0 a	0.04 ± 0.02 b	0.02 ± 0.01 b	0.02 ± 0.01 b	0.0 ± 0.0 a	0.01 ± 0.00 ab	0.0 ± 0.0 a
Microbotryomycetes	p > 0.05	0.047	0.16 ± 0.05	0.83 ± 0.61 a	0.08 ± 0.08 ab	0.01 ± 0.01 b	0.0 ± 0.0 b	0.01 ± 0.01 b	0.01 ± 0.01 ab	0.0 ± 0.0 b	0.0 ± 0.0 b
Saccharomycetes	p > 0.05	0.047	0.34 ± 0.00	0.12 ± 0.07 a	0.29 ± 0.22 ab	0.04 ± 0.02 ab	0.11 ± 0.09 ab	0.59 ± 0.34 a	0.05 ± 0.03 ab	0.01 ± 0.01 b	0.0 ± 0.0 b
Leotiomycetes	0.045	0.05	16.6 ± 2.4	4.8 ± 0.8 b	18.3 ± 4.9 ab	17.0 ± 7.1 ab	9.7 ± 3.0 ab	21.0 ± 9.0 ab	43.0 ± 9.4 a	28.5 ± 7.5 a	29.5 ± 10.2 a
Zoopagomycetes	p > 0.05	0.05	0.0 ± 0.0	0.0 ± 0.0 a	0.0 ± 0.0 a	0.02 ± 0.01 b	0.21 ± 0.21 ab	0.0 ± 0.0 a	0.0 ± 0.0 a	0.0 ± 0.0 a	0.0 ± 0.0 a
Lecanoromycetes	p > 0.05	0.05	0.02 ± 0.02	0.0 ± 0.0 c	0.0 ± 0.0 c	0.42 ± 0.29 ab	0.14 ± 0.14 bc	0.23 ± 0.22 abc	0.14 ± 0.14 bc	0.46 ± 0.18 a	0.12 ± 0.08 ab
Mucoromycetes	0.045	p > 0.05	0.05 ± 0.03	0.0 ± 0.0	0.18 ± 0.18	0.0 ± 0.0	0.0 ± 0.0	0.0 ± 0.0	0.17 ± 0.17	0.0 ± 0.0	0.0 ± 0.0
Geminibasidiomycetes	0.045	p > 0.05	1.6 ± 0.2	0.34 ± 0.21	0.12 ± 0.12	0.03 ± 0.02	0.03 ± 0.03	0.08 ± 0.07	0.02 ± 0.01	0.0 ± 0.0	0.0 ± 0.0
Entorrhizomycetes	0.045	p > 0.05	0.18 ± 0.02	0.0 ± 0.0	0.37 ± 0.37	0.0 ± 0.0	0.01 ± 0.01	0.02 ± 0.02	0.03 ± 0.03	0.0 ± 0.0	0.0 ± 0.0
Unidentified classes of Ascomycota	0.045	p > 0.05	0.29 ± 0.03	0.02 ± 0.02	0.09 ± 0.09	0.0 ± 0.0	0.01 ± 0.01	0.05 ± 0.04	0.25 ± 0.25	0.0 ± 0.0	0.0 ± 0.0
Endogonomycetes	0.045	p > 0.05	0.93 ± 0.10	0.19 ± 0.10	0.03 ± 0.02	0.05 ± 0.02	0.09 ± 0.04	0.04 ± 0.02	0.04 ± 0.02	0.01 ± 0.01	0.0 ± 0.0
Unidentified classes of Rozellomycota	0.045	p > 0.05	0.61 ± 0.10	0.04 ± 0.04	0.06 ± 0.06	0.01 ± 0.01	0.05 ± 0.04	0.04 ± 0.03	0.0 ± 0.0	0.0 ± 0.0	0.0 ± 0.0
Geoglossomycetes	0.045	p > 0.05	0.13 ± 0.00	0.0 ± 0.0	0.0 ± 0.0	0.0 ± 0.0	0.03 ± 0.03	0.0 ± 0.0	0.0 ± 0.0	0.01 ± 0.01	0.01 ± 0.01
Cystobasidiomycetes	0.045	p > 0.05	0.04 ± 0.02	0.0 ± 0.0	0.0 ± 0.0	0.01 ± 0.01	0.01 ± 0.00	0.01 ± 0.01	0.01 ± 0.01	0.02 ± 0.02	0.01 ± 0.01
Eurotiomycetes	0.045	p > 0.05	1.4 ± 0.1	0.43 ± 0.15	0.17 ± 0.13	0.10 ± 0.05	0.70 ± 0.57	0.10 ± 0.05	0.05 ± 0.03	0.02 ± 0.02	0.04 ± 0.02
Chytridiomycetes	p > 0.05	p > 0.05	0.0 ± 0.0	0.04 ± 0.04	0.0 ± 0.0	0.0 ± 0.0	0.0 ± 0.0	0.0 ± 0.0	0.0 ± 0.0	0.0 ± 0.0	0.0 ± 0.0
classesiculomycetes	p > 0.05	p > 0.05	0.0 ± 0.0	0.08 ± 0.08	0.0 ± 0.0	0.0 ± 0.0	0.0 ± 0.0	0.0 ± 0.0	0.0 ± 0.0	0.0 ± 0.0	0.0 ± 0.0
Glomeromycetes	p > 0.05	p > 0.05	0.0 ± 0.0	0.0 ± 0.0	0.0 ± 0.0	0.02 ± 0.02	0.23 ± 0.23	0.0 ± 0.0	0.0 ± 0.0	0.0 ± 0.0	0.0 ± 0.0
Unidentified classes of Chytridiomycota	p > 0.05	p > 0.05	0.0 ± 0.0	0.0 ± 0.0	0.0 ± 0.0	0.02 ± 0.01	0.09 ± 0.09	0.61 ± 0.58	0.03 ± 0.03	0.04 ± 0.04	0.0 ± 0.0
Olpidiomycetes	p > 0.05	p > 0.05	0.0 ± 0.0	0.0 ± 0.0	0.0 ± 0.0	0.01 ± 0.01	0.16 ± 0.11	0.01 ± 0.01	0.0 ± 0.0	0.0 ± 0.0	0.0 ± 0.0
Fungal order	p.adj (BS vs T2)	p.adj (from T2 to T50)	T0 (Soil)	T2	T4	T7	T10	T15	T21	T30	T50
Sordariales	p > 0.05	0.0015	3.1 ± 0.2	26.4 ± 8.2 a	30.1 ± 6.9 a	14.7 ± 5.0 ab	4.4 ± 1.0 c	9.7 ± 4.8 bc	1.0 ± 0.3 d	0.28 ± 0.11 de	0.06 ± 0.01 e
Tremellales	p > 0.05	0.0021	5.8 ± 0.8	8.4 ± 3.0 a	1.8 ± 0.3 ab	1.1 ± 0.6 bc	0.53 ± 0.30 cd	0.62 ± 0.23 c	0.18 ± 0.09 de	0.05 ± 0.02 ef	0.02 ± 0.01 f
Mortierellales	p > 0.05	0.0021	9.9 ± 0.5	18.4 ± 5.0 a	4.8 ± 1.7 bc	14.5 ± 5.2 a	10.3 ± 4.7 ab	1.4 ± 0.6 cd	0.76 ± 0.40 cd	0.16 ± 0.03 de	0.02 ± 0.01 e
Capnodiales	p > 0.05	0.0023	0.11 ± 0.01	3.7 ± 1.3 a	5.7 ± 5.0 a	1.4 ± 1.1 ab	0.21 ± 0.13 bc	0.20 ± 0.06 bc	0.07 ± 0.01 c	0.02 ± 0.02 d	0.01 ± 0.00 d
Umbelopsidales	p > 0.05	0.0024	10.7 ± 0.8	11.1 ± 4.3 a	13.1 ± 8.7 a	1.9 ± 1.0 ab	0.43 ± 0.23 bc	0.20 ± 0.09 bc	0.79 ± 0.76 c	0.05 ± 0.02 cd	0.0 ± 0.0 d
Unidentified orders of Fungi	p > 0.05	0.025	0.73 ± 0.15	0.39 ± 0.25 c	7.1 ± 3.3 ab	8.9 ± 4.3 a	17.9 ± 9.7 ab	23.6 ± 15.1 a	7.3 ± 2.6 a	0.92 ± 0.32 bc	0.11 ± 0.05 c
Pezizales	p > 0.05	0.025	3.0 ± 0.3	0.90 ± 0.34 c	1.2 ± 0.8 bc	11.0 ± 5.5 abc	36.7 ± 12.7 a	10.2 ± 5.0 ab	7.7 ± 2.5 abc	32.9 ± 9.0 a	8.1 ± 2.6 a
Thelephorales	p > 0.05	0.026	5.3 ± 2.0	0.07 ± 0.07 c	0.02 ± 0.02 c	14.2 ± 11.4 ab	0.73 ± 0.66 bc	0.62 ± 0.54 bc	10.4 ± 3.7 a	7.0 ± 6.0 ab	31.0 ± 18.2 a
Malasseziales	p > 0.05	0.032	0.0 ± 0.0	0.15 ± 0.10 a	0.03 ± 0.01 a	0.0 ± 0.0 b	0.0 ± 0.0 b	0.0 ± 0.0 b	0.0 ± 0.0 b	0.0 ± 0.0 b	0.0 ± 0.0 b
Filobasidiales	p > 0.05	0.032	1.5 ± 0.1	0.12 ± 0.02 ab	0.11 ± 0.05 abc	0.18 ± 0.08 ab	0.09 ± 0.03 abc	0.17 ± 0.05 a	0.04 ± 0.02 bcd	0.01 ± 0.01 cd	0.0 ± 0.0 d
GS11	0.043	0.045	0.58 ± 0.05	0.0 ± 0.0 a	0.0 ± 0.0 a	0.04 ± 0.02 b	0.02 ± 0.01 b	0.02 ± 0.01 b	0.0 ± 0.0 a	0.01 ± 0.00 ab	0.0 ± 0.0 a
Eurotiales	p > 0.05	0.048	0.20 ± 0.06	0.30 ± 0.16 a	0.01 ± 0.01 b	0.01 ± 0.01 b	0.01 ± 0.01 b	0.02 ± 0.01 b	0.01 ± 0.00 b	0.0 ± 0.0 b	0.0 ± 0.0 b
Trechisporales	0.043	p > 0.05	0.06 ± 0.03	0.0 ± 0.0	0.0 ± 0.0	0.50 ± 0.50	0.0 ± 0.0	0.0 ± 0.0	0.0 ± 0.0	0.0 ± 0.0	0.0 ± 0.0
Trichosporonales	0.043	p > 0.05	0.08 ± 0.01	0.0 ± 0.0	0.40 ± 0.33	0.02 ± 0.02	0.0 ± 0.0	0.13 ± 0.13	0.0 ± 0.0	0.0 ± 0.0	0.0 ± 0.0
Mucorales	0.043	p > 0.05	0.05 ± 0.03	0.0 ± 0.0	0.17 ± 0.17	0.0 ± 0.0	0.0 ± 0.0	0.0 ± 0.0	0.18 ± 0.18	0.0 ± 0.0	0.0 ± 0.0
Unidentified orders of Agaricomycetes	0.043	p > 0.05	0.15 ± 0.05	0.0 ± 0.0	0.0 ± 0.0	0.01 ± 0.01	0.01 ± 0.01	0.0 ± 0.0	0.01 ± 0.01	0.0 ± 0.0	0.0 ± 0.0
Entorrhizales	0.043	p > 0.05	0.18 ± 0.02	0.0 ± 0.0	0.37 ± 0.37	0.0 ± 0.0	0.01 ± 0.01	0.02 ± 0.02	0.03 ± 0.03	0.0 ± 0.0	0.0 ± 0.0
Venturiales	0.043	p > 0.05	0.20 ± 0.12	0.0 ± 0.0	0.0 ± 0.0	0.02 ± 0.02	0.0 ± 0.0	0.08 ± 0.08	0.0 ± 0.0	0.01 ± 0.01	0.0 ± 0.0
Myrmecridiales	0.043	p > 0.05	0.13 ± 0.02	0.0 ± 0.0	0.0 ± 0.0	0.0 ± 0.0	0.08 ± 0.06	0.05 ± 0.05	0.01 ± 0.01	0.02 ± 0.02	0.0 ± 0.0
Unidentified orders of Dothideomycetes	0.043	p > 0.05	0.09 ± 0.07	0.0 ± 0.0	0.09 ± 0.09	0.01 ± 0.01	0.0 ± 0.0	0.0 ± 0.0	0.01 ± 0.01	0.0 ± 0.0	0.01 ± 0.01
Geoglossales	0.043	p > 0.05	0.13 ± 0.00	0.0 ± 0.0	0.0 ± 0.0	0.0 ± 0.0	0.03 ± 0.03	0.0 ± 0.0	0.0 ± 0.0	0.01 ± 0.01	0.01 ± 0.01
Cystobasidiomycetes_ord_Incertae_sedis	0.043	p > 0.05	0.04 ± 0.02	0.0 ± 0.0	0.0 ± 0.0	0.01 ± 0.01	0.01 ± 0.00	0.01 ± 0.01	0.01 ± 0.01	0.02 ± 0.02	0.01 ± 0.01
Mytilinidales	0.043	p > 0.05	0.47 ± 0.11	0.0 ± 0.0	0.0 ± 0.0	0.01 ± 0.01	0.0 ± 0.0	0.03 ± 0.02	0.0 ± 0.0	0.03 ± 0.02	0.03 ± 0.02
Unidentified orders of Chytridiomycetes	p > 0.05	p > 0.05	0.0 ± 0.0	0.04 ± 0.04	0.0 ± 0.0	0.0 ± 0.0	0.0 ± 0.0	0.0 ± 0.0	0.0 ± 0.0	0.0 ± 0.0	0.0 ± 0.0
GS22	p > 0.05	p > 0.05	0.0 ± 0.0	0.04 ± 0.04	0.0 ± 0.0	0.0 ± 0.0	0.0 ± 0.0	0.0 ± 0.0	0.0 ± 0.0	0.0 ± 0.0	0.0 ± 0.0
Classiculales	p > 0.05	p > 0.05	0.0 ± 0.0	0.08 ± 0.08	0.0 ± 0.0	0.0 ± 0.0	0.0 ± 0.0	0.0 ± 0.0	0.0 ± 0.0	0.0 ± 0.0	0.0 ± 0.0
Erysiphales	p > 0.05	p > 0.05	0.0 ± 0.0	0.23 ± 0.23	0.0 ± 0.0	0.0 ± 0.0	0.0 ± 0.0	0.0 ± 0.0	0.0 ± 0.0	0.0 ± 0.0	0.0 ± 0.0
Sporidiobolales	p > 0.05	p > 0.05	0.0 ± 0.0	0.73 ± 0.63	0.0 ± 0.0	0.0 ± 0.0	0.0 ± 0.0	0.0 ± 0.0	0.0 ± 0.0	0.0 ± 0.0	0.0 ± 0.0
Polyporales	p > 0.05	p > 0.05	0.0 ± 0.0	2.1 ± 2.1	0.0 ± 0.0	0.0 ± 0.0	0.0 ± 0.0	0.0 ± 0.0	0.0 ± 0.0	0.0 ± 0.0	0.0 ± 0.0
Unidentified orders of Leotiomycetes	p > 0.05	p > 0.05	0.0 ± 0.0	0.06 ± 0.06	0.0 ± 0.0	0.0 ± 0.0	0.0 ± 0.0	0.0 ± 0.0	0.0 ± 0.0	0.0 ± 0.0	0.0 ± 0.0
Thelebolales	p > 0.05	p > 0.05	0.0 ± 0.0	0.0 ± 0.0	0.03 ± 0.03	0.0 ± 0.0	0.0 ± 0.0	0.0 ± 0.0	0.0 ± 0.0	0.0 ± 0.0	0.0 ± 0.0
Onygenales	p > 0.05	p > 0.05	0.0 ± 0.0	0.0 ± 0.0	0.09 ± 0.09	0.0 ± 0.0	0.0 ± 0.0	0.0 ± 0.0	0.0 ± 0.0	0.0 ± 0.0	0.0 ± 0.0
Russulales	p > 0.05	p > 0.05	0.0 ± 0.0	0.01 ± 0.01	0.76 ± 0.76	0.0 ± 0.0	0.0 ± 0.0	0.0 ± 0.0	0.0 ± 0.0	0.0 ± 0.0	0.0 ± 0.0
Zoopagales	p > 0.05	p > 0.05	0.0 ± 0.0	0.0 ± 0.0	0.0 ± 0.0	0.02 ± 0.01	0.21 ± 0.21	0.0 ± 0.0	0.0 ± 0.0	0.0 ± 0.0	0.0 ± 0.0
Glomerales	p > 0.05	p > 0.05	0.0 ± 0.0	0.0 ± 0.0	0.0 ± 0.0	0.02 ± 0.02	0.23 ± 0.23	0.0 ± 0.0	0.0 ± 0.0	0.0 ± 0.0	0.0 ± 0.0
Hymenochaetales	p > 0.05	p > 0.05	0.0 ± 0.0	0.0 ± 0.0	0.03 ± 0.03	0.0 ± 0.0	0.0 ± 0.0	0.01 ± 0.00	0.0 ± 0.0	0.0 ± 0.0	0.0 ± 0.0
Cantharellales	p > 0.05	p > 0.05	0.0 ± 0.0	0.0 ± 0.0	0.0 ± 0.0	0.0 ± 0.0	0.09 ± 0.09	0.01 ± 0.01	0.0 ± 0.0	0.0 ± 0.0	0.0 ± 0.0
Diaporthales	p > 0.05	p > 0.05	0.0 ± 0.0	0.0 ± 0.0	0.09 ± 0.09	0.0 ± 0.0	0.0 ± 0.0	0.0 ± 0.0	0.0 ± 0.0	0.0 ± 0.0	0.0 ± 0.0
Tubeufiales	p > 0.05	p > 0.05	0.04 ± 0.01	0.48 ± 0.43	0.13 ± 0.08	0.01 ± 0.01	0.01 ± 0.01	0.07 ± 0.04	0.0 ± 0.0	0.0 ± 0.0	0.0 ± 0.0
Leucosporidiales	p > 0.05	p > 0.05	0.16 ± 0.05	0.11 ± 0.06	0.08 ± 0.08	0.01 ± 0.01	0.0 ± 0.0	0.01 ± 0.01	0.01 ± 0.01	0.0 ± 0.0	0.0 ± 0.0
Coniochaetales	p > 0.05	p > 0.05	0.09 ± 0.02	0.98 ± 0.92	0.0 ± 0.0	3.5 ± 3.4	0.15 ± 0.13	0.02 ± 0.01	0.02 ± 0.01	0.0 ± 0.0	0.0 ± 0.0
Geminibasidiales	p > 0.05	p > 0.05	1.6 ± 0.2	0.34 ± 0.21	0.12 ± 0.12	0.03 ± 0.02	0.03 ± 0.03	0.08 ± 0.07	0.02 ± 0.01	0.0 ± 0.0	0.0 ± 0.0
Unidentified orders of Ascomycota	p > 0.05	p > 0.05	0.29 ± 0.03	0.02 ± 0.02	0.09 ± 0.09	0.0 ± 0.0	0.01 ± 0.01	0.05 ± 0.04	0.24 ± 0.24	0.0 ± 0.0	0.0 ± 0.0
GS20	p > 0.05	p > 0.05	0.93 ± 0.10	0.15 ± 0.10	0.03 ± 0.02	0.05 ± 0.02	0.09 ± 0.04	0.04 ± 0.02	0.04 ± 0.02	0.01 ± 0.01	0.0 ± 0.0
Saccharomycetales	p > 0.05	p > 0.05	0.34 ± 0.00	0.12 ± 0.07	0.29 ± 0.22	0.04 ± 0.02	0.11 ± 0.09	0.58 ± 0.33	0.05 ± 0.03	0.01 ± 0.01	0.0 ± 0.0
Chaetosphaeriales	p > 0.05	p > 0.05	0.83 ± 0.11	0.40 ± 0.34	1.5 ± 1.5	0.53 ± 0.36	0.04 ± 0.02	0.18 ± 0.12	0.01 ± 0.01	0.02 ± 0.02	0.0 ± 0.0
Unidentified orders of Chytridiomycota	p > 0.05	p > 0.05	0.0 ± 0.0	0.0 ± 0.0	0.0 ± 0.0	0.02 ± 0.01	0.09 ± 0.09	0.61 ± 0.58	0.03 ± 0.03	0.04 ± 0.04	0.0 ± 0.0
Unidentified orders of Rozellomycota	p > 0.05	p > 0.05	0.60 ± 0.10	0.04 ± 0.04	0.06 ± 0.06	0.01 ± 0.01	0.05 ± 0.04	0.04 ± 0.03	0.0 ± 0.0	0.0 ± 0.0	0.0 ± 0.0
Glomerellales	p > 0.05	p > 0.05	0.00 ± 0.00	1.2 ± 0.9	0.0 ± 0.0	0.02 ± 0.02	0.05 ± 0.04	0.04 ± 0.04	0.02 ± 0.01	0.0 ± 0.0	0.0 ± 0.0
Olpidiales	p > 0.05	p > 0.05	0.0 ± 0.0	0.0 ± 0.0	0.0 ± 0.0	0.01 ± 0.01	0.16 ± 0.11	0.01 ± 0.01	0.0 ± 0.0	0.0 ± 0.0	0.0 ± 0.0
Unidentified orders of Sordariomycetes	p > 0.05	p > 0.05	0.69 ± 0.36	0.23 ± 0.16	0.62 ± 0.31	0.05 ± 0.02	0.02 ± 0.01	0.03 ± 0.02	0.02 ± 0.02	0.03 ± 0.02	0.01 ± 0.00
Pleosporales	p > 0.05	p > 0.05	1.1 ± 0.8	1.3 ± 0.6	0.79 ± 0.72	0.44 ± 0.28	0.15 ± 0.10	0.72 ± 0.33	0.70 ± 0.52	0.01 ± 0.00	0.02 ± 0.01
Chaetothyriales	p > 0.05	p > 0.05	1.2 ± 0.1	0.12 ± 0.08	0.07 ± 0.04	0.09 ± 0.04	0.68 ± 0.56	0.09 ± 0.05	0.05 ± 0.03	0.02 ± 0.02	0.04 ± 0.02
Hypocreales	p > 0.05	p > 0.05	2.4 ± 0.2	10.9 ± 6.8	6.7 ± 6.4	5.0 ± 2.4	10.0 ± 6.0	17.9 ± 12.3	3.5 ± 1.8	14.2 ± 11.4	0.10 ± 0.06
Unidentified orders of Lecanoromycetes	p > 0.05	p > 0.05	0.02 ± 0.02	0.0 ± 0.0	0.0 ± 0.0	0.42 ± 0.29	0.14 ± 0.14	0.23 ± 0.22	0.14 ± 0.14	0.46 ± 0.18	0.12 ± 0.08
Sebacinales	p > 0.05	p > 0.05	19.4 ± 0.8	2.2 ± 1.1	4.1 ± 1.7	3.3 ± 2.5	5.2 ± 2.4	9.9 ± 5.3	20.8 ± 7.2	13.6 ± 5.0	27.0 ± 8.8
Helotiales	p > 0.05	p > 0.05	16.6 ± 2.4	4.6 ± 0.9	18.2 ± 5.0	17.0 ± 7.1	9.7 ± 3.0	21.0 ± 9.0	43.0 ± 9.4	28.5 ± 7.5	29.5 ± 10.2
Agaricales	p > 0.05	p > 0.05	11.2 ± 2.5	3.7 ± 2.7	1.1 ± 0.6	0.72 ± 0.37	1.2 ± 0.56	1.4 ± 0.8	2.9 ± 0.7	1.6 ± 1.1	4.0 ± 3.3
Fungal family	p.adj (BS vs T2)	p.adj (from T2 to T50)	T0 (Soil)	T2	T4	T7	T10	T15	T21	T30	T50
Chaetomiaceae	p > 0.05	0.003	1.6 ± 0.1	25.1 ± 8.3 a	23.0 ± 5.2 a	12.8 ± 4.9 a	3.4 ± 0.9 b	6.7 ± 5.3 b	0.56 ± 0.23 c	0.18 ± 0.08 cd	0.02 ± 0.01 d
Mortierellaceae	p > 0.05	0.0037	9.9 ± 0.5	18.4 ± 5.0 a	4.8 ± 1.7 bc	14.5 ± 5.2 a	10.3 ± 4.7 ab	1.4 ± 0.6 cd	0.76 ± 0.40 cd	0.16 ± 0.03 de	0.02 ± 0.01 e
Trimorphomycetaceae	p > 0.05	0.0037	5.8 ± 0.8	8.3 ± 3.1 a	1.8 ± 0.3 ab	1.1 ± 0.6 bc	0.53 ± 0.30 cd	0.62 ± 0.24 bc	0.18 ± 0.09 de	0.05 ± 0.02 ef	0.01 ± 0.01 f
Mycosphaerellaceae	p > 0.05	0.0039	0.11 ± 0.01	3.6 ± 1.3 a	5.6 ± 5.0 ab	1.1 ± 0.8 bc	0.22 ± 0.14 cd	0.20 ± 0.06 cd	0.07 ± 0.01 d	0.02 ± 0.02 e	0.01 ± 0.00 e
Umbelopsidaceae	p > 0.05	0.0042	10.7 ± 0.8	11.1 ± 4.3 a	13.1 ± 8.7 a	1.9 ± 1.0 ab	0.42 ± 0.22 bc	0.20 ± 0.09 bc	0.79 ± 0.77 c	0.05 ± 0.02 cd	0.0 ± 0.0 d
Sebacinaceae	p > 0.05	0.0046	16.9 ± 0.5	2.1 ± 1.0 a	3.0 ± 1.9 a	0.44 ± 0.19 ab	0.16 ± 0.06 b	0.30 ± 0.18 b	0.17 ± 0.13 bc	0.02 ± 0.01 cd	0.01 ± 0.00 d
Serendipitaceae	p > 0.05	0.014	2.5 ± 0.3	0.08 ± 0.05 cd	1.1 ± 0.8 d	2.9 ± 2.5 cd	5.0 ± 2.3 bc	9.6 ± 5.2 abc	20.6 ± 7.1 a	13.5 ± 4.9 ab	26.9 ± 8.8 a
Sordariales_fam_Incertae_sedis	p > 0.05	0.014	0.06 ± 0.01	0.63 ± 0.38 bcd	6.8 ± 2.2 a	1.4 ± 0.3 ab	0.62 ± 0.28 abc	3.0 ± 1.6 ab	0.09 ± 0.03 cd	0.08 ± 0.04 d	0.03 ± 0.01 d
Helotiales_fam_Incertae_sedis	p > 0.05	0.027	5.8 ± 0.9	1.6 ± 0.7 c	7.2 ± 3.8 bc	6.2 ± 5.1 c	3.4 ± 1.9 c	9.9 ± 4.4 abc	37.1 ± 9.1 a	24.0 ± 6.1 ab	25.5 ± 8.9 ab
Unidentified Family of Fungi	p > 0.05	0.027	0.73 ± 0.15	0.39 ± 0.25 c	7.1 ± 3.3 ab	8.9 ± 4.3 a	18.0 ± 9.7 ab	23.6 ± 15.1 a	7.3 ± 2.6 a	0.92 ± 0.32 bc	0.11 ± 0.05 c
Thelephoraceae	p > 0.05	0.034	5.3 ± 2.0	0.07 ± 0.07 c	0.01 ± 0.01 c	14.2 ± 11.4 ab	0.73 ± 0.65 bc	0.62 ± 0.54 bc	10.3 ± 3.6 a	7.0 ± 6.0 ab	30.9 ± 18.2 a
Malasseziaceae	p > 0.05	0.041	0.0 ± 0.0	0.15 ± 0.10 a	0.03 ± 0.01 a	0.0 ± 0.0 b	0.0 ± 0.0 b	0.0 ± 0.0 b	0.0 ± 0.0 b	0.0 ± 0.0 b	0.0 ± 0.0 b
Piskurozymaceae	p > 0.05	0.041	1.5 ± 0.1	0.12 ± 0.02 ab	0.10 ± 0.10 abc	0.18 ± 0.08 ab	0.09 ± 0.03 abc	0.17 ± 0.05 a	0.04 ± 0.02 bcd	0.01 ± 0.01 cd	0.0 ± 0.0 d
Pyronemataceae	p > 0.05	0.041	0.38 ± 0.05	0.74 ± 0.29 cd	0.92 ± 0.88 d	9.1 ± 5.7 bcd	36.5 ± 12.9 ab	8.9 ± 5.2 abcd	6.6 ± 2.5 abcd	32.6 ± 9.1 a	7.4 ± 2.4 abc
Aspergillaceae	p > 0.05	p > 0.05	0.20 ± 0.06	0.30 ± 0.16	0.01 ± 0.01	0.01 ± 0.01	0.01 ± 0.01	0.02 ± 0.01	0.01 ± 0.00	0.0 ± 0.0	0.0 ± 0.0
Buckleyzymaceae	p > 0.05	p > 0.05	0.04 ± 0.02	0.0 ± 0.0	0.0 ± 0.0	0.01 ± 0.01	0.01 ± 0.00	0.01 ± 0.01	0.01 ± 0.01	0.02 ± 0.02	0.01 ± 0.01
Bulleribasidiaceae	p > 0.05	p > 0.05	0.0 ± 0.0	0.09 ± 0.09	0.07 ± 0.06	0.0 ± 0.0	0.0 ± 0.0	0.01 ± 0.01	0.0 ± 0.0	0.0 ± 0.0	0.0 ± 0.0
Ceratobasidiaceae	p > 0.05	p > 0.05	0.0 ± 0.0	0.0 ± 0.0	0.0 ± 0.0	0.0 ± 0.0	0.09 ± 0.09	0.01 ± 0.01	0.0 ± 0.0	0.0 ± 0.0	0.0 ± 0.0
Chaetosphaeriaceae	p > 0.05	p > 0.05	0.83 ± 0.11	0.40 ± 0.34	1.5 ± 1.5	0.52 ± 0.35	0.04 ± 0.02	0.18 ± 0.12	0.01 ± 0.01	0.02 ± 0.02	0.0 ± 0.0
Cladosporiaceae	p > 0.05	p > 0.05	0.0 ± 0.0	0.0 ± 0.0	0.06 ± 0.06	0.19 ± 0.19	0.0 ± 0.0	0.0 ± 0.0	0.0 ± 0.0	0.0 ± 0.0	0.0 ± 0.0
Classiculaceae	p > 0.05	p > 0.05	0.0 ± 0.0	0.08 ± 0.08	0.0 ± 0.0	0.0 ± 0.0	0.0 ± 0.0	0.0 ± 0.0	0.0 ± 0.0	0.0 ± 0.0	0.0 ± 0.0
Clavariaceae	p > 0.05	p > 0.05	0.09 ± 0.07	0.0 ± 0.0	0.0 ± 0.0	0.01 ± 0.01	0.76 ± 0.37	0.11 ± 0.08	0.10 ± 0.06	0.02 ± 0.01	0.01 ± 0.01
Clavicipitaceae	p > 0.05	p > 0.05	0.0 ± 0.0	0.27 ± 0.17	0.07 ± 0.07	0.0 ± 0.0	0.0 ± 0.0	0.01 ± 0.01	0.0 ± 0.0	0.0 ± 0.0	0.0 ± 0.0
Coniochaetaceae	p > 0.05	p > 0.05	0.0 ± 0.0	0.97 ± 0.91	0.0 ± 0.0	0.0 ± 0.0	0.0 ± 0.0	0.0 ± 0.0	0.0 ± 0.0	0.0 ± 0.0	0.0 ± 0.0
Cordycipitaceae	p > 0.05	p > 0.05	0.0 ± 0.0	0.21 ± 0.15	0.03 ± 0.03	0.0 ± 0.0	0.0 ± 0.0	0.0 ± 0.0	0.0 ± 0.0	0.0 ± 0.0	0.0 ± 0.0
Cortinariaceae	p > 0.05	p > 0.05	1.3 ± 0.1	2.7 ± 2.6	0.14 ± 0.14	0.15 ± 0.09	0.06 ± 0.04	0.53 ± 0.48	0.36 ± 0.34	0.01 ± 0.01	0.0 ± 0.0
Cunninghamellaceae	p > 0.05	p > 0.05	0.05 ± 0.03	0.0 ± 0.0	0.0 ± 0.0	0.0 ± 0.0	0.0 ± 0.0	0.0 ± 0.0	0.17 ± 0.17	0.0 ± 0.0	0.0 ± 0.0
Cyphellophoraceae	p > 0.05	p > 0.05	0.07 ± 0.02	0.11 ± 0.08	0.01 ± 0.01	0.01 ± 0.01	0.01 ± 0.01	0.04 ± 0.03	0.0 ± 0.0	0.0 ± 0.0	0.0 ± 0.0
Dermateaceae	p > 0.05	p > 0.05	0.42 ± 0.14	0.41 ± 0.41	0.10 ± 0.10	0.10 ± 0.07	0.0 ± 0.0	0.04 ± 0.03	0.17 ± 0.07	0.02 ± 0.01	0.01 ± 0.01
Didymellaceae	p > 0.05	p > 0.05	0.02 ± 0.01	0.72 ± 0.36	0.64 ± 0.63	0.04 ± 0.02	0.13 ± 0.10	0.18 ± 0.15	0.02 ± 0.01	0.0 ± 0.0	0.0 ± 0.0
Discinaceae	p > 0.05	p > 0.05	1.7 ± 0.1	0.16 ± 0.08	0.10 ± 0.10	0.82 ± 0.35	0.01 ± 0.01	1.1 ± 0.49	0.80 ± 0.56	0.22 ± 0.12	0.49 ± 0.41
Entorrhizaceae	p > 0.05	p > 0.05	0.18 ± 0.02	0.0 ± 0.0	0.37 ± 0.37	0.0 ± 0.0	0.01 ± 0.01	0.02 ± 0.02	0.03 ± 0.03	0.0 ± 0.0	0.0 ± 0.0
Erysiphaceae	p > 0.05	p > 0.05	0.0 ± 0.0	0.23 ± 0.23	0.0 ± 0.0	0.0 ± 0.0	0.0 ± 0.0	0.0 ± 0.0	0.0 ± 0.0	0.0 ± 0.0	0.0 ± 0.0
Geminibasidiaceae	p > 0.05	p > 0.05	1.6 ± 0.2	0.34 ± 0.21	0.12 ± 0.12	0.03 ± 0.02	0.02 ± 0.02	0.08 ± 0.07	0.02 ± 0.01	0.0 ± 0.0	0.0 ± 0.0
Geoglossaceae	p > 0.05	p > 0.05	0.13 ± 0.00	0.0 ± 0.0	0.0 ± 0.0	0.0 ± 0.0	0.03 ± 0.03	0.0 ± 0.0	0.0 ± 0.0	0.01 ± 0.01	0.01 ± 0.01
Glomeraceae	p > 0.05	p > 0.05	0.0 ± 0.0	0.0 ± 0.0	0.0 ± 0.0	0.02 ± 0.02	0.23 ± 0.23	0.0 ± 0.0	0.0 ± 0.0	0.0 ± 0.0	0.0 ± 0.0
Glomerellaceae	p > 0.05	p > 0.05	0.00 ± 0.00	1.2 ± 0.9	0.0 ± 0.0	0.02 ± 0.02	0.05 ± 0.04	0.04 ± 0.04	0.02 ± 0.01	0.0 ± 0.0	0.0 ± 0.0
Gloniaceae	p > 0.05	p > 0.05	0.47 ± 0.11	0.0 ± 0.0	0.0 ± 0.0	0.01 ± 0.01	0.0 ± 0.0	0.03 ± 0.02	0.0 ± 0.0	0.03 ± 0.02	0.03 ± 0.02
Gnomoniaceae	p > 0.05	p > 0.05	0.0 ± 0.0	0.0 ± 0.0	0.09 ± 0.09	0.0 ± 0.0	0.0 ± 0.0	0.0 ± 0.0	0.0 ± 0.0	0.0 ± 0.0	0.0 ± 0.0
Helotiaceae	p > 0.05	p > 0.05	1.2 ± 0.3	0.10 ± 0.05	1.3 ± 0.9	1.0 ± 0.6	1.1 ± 0.5	3.8 ± 2.9	3.5 ± 0.9	3.2 ± 1.5	3.2 ± 1.2
Herpotrichiellaceae	p > 0.05	p > 0.05	1.1 ± 0.1	0.01 ± 0.01	0.06 ± 0.03	0.08 ± 0.04	0.68 ± 0.56	0.05 ± 0.02	0.04 ± 0.04	0.02 ± 0.02	0.04 ± 0.02
Hyaloscyphaceae	p > 0.05	p > 0.05	2.4 ± 1.7	0.34 ± 0.23	1.2 ± 0.7	0.01 ± 0.01	1.4 ± 0.9	0.17 ± 0.16	0.27 ± 0.13	0.01 ± 0.01	0.02 ± 0.01
Hydnangiaceae	p > 0.05	p > 0.05	1.2 ± 0.1	0.72 ± 0.32	0.81 ± 0.60	0.36 ± 0.20	0.27 ± 0.27	0.43 ± 0.24	1.8 ± 0.8	1.2 ± 1.0	0.45 ± 0.24
Hymenogastraceae	p > 0.05	p > 0.05	4.9 ± 3.2	0.10 ± 0.02	0.08 ± 0.06	0.11 ± 0.07	0.05 ± 0.03	0.29 ± 0.11	0.49 ± 0.11	0.31 ± 0.15	3.5 ± 3.4
Hypocreaceae	p > 0.05	p > 0.05	1.6 ± 0.2	6.2 ± 6.0	6.3 ± 6.3	0.91 ± 0.48	0.06 ± 0.05	0.08 ± 0.03	0.10 ± 0.09	0.03 ± 0.02	0.06 ± 0.06
Hypocreales_fam_Incertae_sedis	p > 0.05	p > 0.05	0.0 ± 0.0	0.12 ± 0.12	0.03 ± 0.03	0.0 ± 0.0	0.0 ± 0.0	0.0 ± 0.0	0.0 ± 0.0	0.0 ± 0.0	0.0 ± 0.0
Lasiosphaeriaceae	p > 0.05	p > 0.05	1.3 ± 0.2	0.54 ± 0.54	0.29 ± 0.29	0.56 ± 0.51	0.04 ± 0.02	0.02 ± 0.01	0.33 ± 0.25	0.02 ± 0.01	0.01 ± 0.01
Leotiaceae	p > 0.05	p > 0.05	0.10 ± 0.01	0.15 ± 0.09	0.0 ± 0.0	0.02 ± 0.02	0.87 ± 0.77	0.20 ± 0.12	0.10 ± 0.03	0.0 ± 0.0	0.02 ± 0.01
Lindgomycetaceae	p > 0.05	p > 0.05	0.0 ± 0.0	0.0 ± 0.0	0.0 ± 0.0	0.0 ± 0.0	0.0 ± 0.0	0.36 ± 0.36	0.0 ± 0.0	0.0 ± 0.0	0.0 ± 0.0
Mucoraceae	p > 0.05	p > 0.05	0.0 ± 0.0	0.0 ± 0.0	0.18 ± 0.18	0.0 ± 0.0	0.0 ± 0.0	0.0 ± 0.0	0.0 ± 0.0	0.0 ± 0.0	0.0 ± 0.0
Myxotrichaceae	p > 0.05	p > 0.05	0.17 ± 0.03	0.41 ± 0.28	0.02 ± 0.02	0.01 ± 0.01	0.0 ± 0.0	0.02 ± 0.01	0.01 ± 0.01	0.01 ± 0.01	0.0 ± 0.0
Nectriaceae	p > 0.05	p > 0.05	0.62 ± 0.07	4.0 ± 2.1	0.24 ± 0.104	3.9 ± 2.4	9.9 ± 6.0	17.8 ± 12.3	3.3 ± 1.8	14.2 ± 11.4	0.04 ± 0.02
Neodevriesiaceae	p > 0.05	p > 0.05	0.0 ± 0.0	0.0 ± 0.0	0.0 ± 0.0	0.14 ± 0.14	0.0 ± 0.0	0.0 ± 0.0	0.0 ± 0.0	0.0 ± 0.0	0.0 ± 0.0
Olpidiaceae	p > 0.05	p > 0.05	0.0 ± 0.0	0.0 ± 0.0	0.0 ± 0.0	0.01 ± 0.01	0.16 ± 0.11	0.01 ± 0.01	0.0 ± 0.0	0.0 ± 0.0	0.0 ± 0.0
Onygenales_fam_Incertae_sedis	p > 0.05	p > 0.05	0.0 ± 0.0	0.0 ± 0.0	0.09 ± 0.09	0.0 ± 0.0	0.0 ± 0.0	0.0 ± 0.0	0.0 ± 0.0	0.0 ± 0.0	0.0 ± 0.0
Ophiocordycipitaceae	p > 0.05	p > 0.05	0.0 ± 0.0	0.03 ± 0.02	0.03 ± 0.03	0.0 ± 0.0	0.0 ± 0.0	0.0 ± 0.0	0.0 ± 0.0	0.0 ± 0.0	0.0 ± 0.0
Pezizaceae	p > 0.05	p > 0.05	0.33 ± 0.06	0.0 ± 0.0	0.11 ± 0.09	0.51 ± 0.24	0.16 ± 0.13	0.02 ± 0.01	0.13 ± 0.08	0.02 ± 0.01	0.13 ± 0.07
Piptocephalidaceae	p > 0.05	p > 0.05	0.0 ± 0.0	0.0 ± 0.0	0.0 ± 0.0	0.02 ± 0.01	0.21 ± 0.21	0.0 ± 0.0	0.0 ± 0.0	0.0 ± 0.0	0.0 ± 0.0
Pleosporaceae	p > 0.05	p > 0.05	0.03 ± 0.02	0.02 ± 0.02	0.15 ± 0.10	0.07 ± 0.07	0.01 ± 0.01	0.01 ± 0.00	0.54 ± 0.53	0.0 ± 0.0	0.0 ± 0.0
Pluteaceae	p > 0.05	p > 0.05	0.0 ± 0.0	0.04 ± 0.04	0.0 ± 0.0	0.0 ± 0.0	0.0 ± 0.0	0.0 ± 0.0	0.0 ± 0.0	0.0 ± 0.0	0.0 ± 0.0
Polyporaceae	p > 0.05	p > 0.05	0.0 ± 0.0	2.1 ± 2.1	0.0 ± 0.0	0.0 ± 0.0	0.0 ± 0.0	0.0 ± 0.0	0.0 ± 0.0	0.0 ± 0.0	0.0 ± 0.0
Psathyrellaceae	p > 0.05	p > 0.05	0.24 ± 0.07	0.01 ± 0.01	0.03 ± 0.03	0.0 ± 0.0	0.01 ± 0.01	0.0 ± 0.0	0.0 ± 0.0	0.0 ± 0.0	0.0 ± 0.0
Pseudeurotiaceae	p > 0.05	p > 0.05	0.0 ± 0.0	0.0 ± 0.0	0.03 ± 0.03	0.0 ± 0.0	0.0 ± 0.0	0.0 ± 0.0	0.0 ± 0.0	0.0 ± 0.0	0.0 ± 0.0
Rutstroemiaceae	p > 0.05	p > 0.05	0.19 ± 0.03	0.27 ± 0.27	0.0 ± 0.0	0.01 ± 0.01	0.0 ± 0.0	0.03 ± 0.02	0.01 ± 0.00	0.0 ± 0.0	0.0 ± 0.0
Saccharomycetaceae	p > 0.05	p > 0.05	0.0 ± 0.0	0.02 ± 0.01	0.06 ± 0.05	0.02 ± 0.01	0.10 ± 0.10	0.53 ± 0.34	0.02 ± 0.02	0.01 ± 0.01	0.0 ± 0.0
Saccharomycetales_fam_Incertae_sedis	p > 0.05	p > 0.05	0.0 ± 0.0	0.0 ± 0.0	0.21 ± 0.21	0.0 ± 0.0	0.0 ± 0.0	0.0 ± 0.0	0.0 ± 0.0	0.0 ± 0.0	0.0 ± 0.0
Schizoporaceae	p > 0.05	p > 0.05	0.0 ± 0.0	0.0 ± 0.0	0.03 ± 0.03	0.0 ± 0.0	0.0 ± 0.0	0.01 ± 0.00	0.0 ± 0.0	0.0 ± 0.0	0.0 ± 0.0
Sclerotiniaceae	p > 0.05	p > 0.05	0.0 ± 0.0	0.10 ± 0.09	0.38 ± 0.37	0.0 ± 0.0	0.0 ± 0.0	0.01 ± 0.01	0.0 ± 0.0	0.0 ± 0.0	0.0 ± 0.0
Sporidiobolaceae	p > 0.05	p > 0.05	0.0 ± 0.0	0.67 ± 0.64	0.0 ± 0.0	0.0 ± 0.0	0.0 ± 0.0	0.0 ± 0.0	0.0 ± 0.0	0.0 ± 0.0	0.0 ± 0.0
Sporormiaceae	p > 0.05	p > 0.05	0.17 ± 0.11	0.0 ± 0.0	0.0 ± 0.0	0.0 ± 0.0	0.0 ± 0.0	0.0 ± 0.0	0.0 ± 0.0	0.0 ± 0.0	0.0 ± 0.0
Stereaceae	p > 0.05	p > 0.05	0.0 ± 0.0	0.01 ± 0.01	0.76 ± 0.76	0.0 ± 0.0	0.0 ± 0.0	0.0 ± 0.0	0.0 ± 0.0	0.0 ± 0.0	0.0 ± 0.0
Strophariaceae	p > 0.05	p > 0.05	0.06 ± 0.03	0.0 ± 0.0	0.0 ± 0.0	0.02 ± 0.02	0.0 ± 0.0	0.02 ± 0.02	0.01 ± 0.01	0.0 ± 0.0	0.0 ± 0.0
Tricholomataceae	p > 0.05	p > 0.05	0.01 ± 0.00	0.0 ± 0.0	0.0 ± 0.0	0.05 ± 0.05	0.0 ± 0.0	0.05 ± 0.05	0.02 ± 0.02	0.02 ± 0.02	0.0 ± 0.0
Trichosporonaceae	p > 0.05	p > 0.05	0.08 ± 0.01	0.0 ± 0.0	0.40 ± 0.33	0.02 ± 0.02	0.0 ± 0.0	0.14 ± 0.14	0.0 ± 0.0	0.0 ± 0.0	0.0 ± 0.0
Tuberaceae	p > 0.05	p > 0.05	0.66 ± 0.11	0.0 ± 0.0	0.08 ± 0.08	0.57 ± 0.55	0.09 ± 0.09	0.10 ± 0.10	0.15 ± 0.06	0.05 ± 0.02	0.03 ± 0.02
Tubeufiaceae	p > 0.05	p > 0.05	0.04 ± 0.01	0.48 ± 0.43	0.13 ± 0.08	0.01 ± 0.01	0.01 ± 0.01	0.07 ± 0.04	0.0 ± 0.0	0.0 ± 0.0	0.0 ± 0.0
Unidentified families of Agaricales	p > 0.05	p > 0.05	3.4 ± 2.1	0.13 ± 0.04	0.02 ± 0.01	0.03 ± 0.03	0.0 ± 0.0	0.01 ± 0.01	0.12 ± 0.08	0.02 ± 0.02	0.02 ± 0.01
Unidentified families of Agaricomycetes	p > 0.05	p > 0.05	0.15 ± 0.05	0.0 ± 0.0	0.0 ± 0.0	0.01 ± 0.01	0.01 ± 0.01	0.0 ± 0.0	0.01 ± 0.01	0.0 ± 0.0	0.0 ± 0.0
Unidentified families of Ascomycota	p > 0.05	p > 0.05	0.29 ± 0.03	0.02 ± 0.02	0.09 ± 0.09	0.0 ± 0.0	0.01 ± 0.01	0.05 ± 0.04	0.24 ± 0.24	0.0 ± 0.0	0.0 ± 0.0
Unidentified families of Bionectriaceae	p > 0.05	p > 0.05	0.06 ± 0.03	0.04 ± 0.04	0.0 ± 0.0	0.22 ± 0.20	0.0 ± 0.0	0.01 ± 0.00	0.04 ± 0.04	0.01 ± 0.00	0.0 ± 0.0
Unidentified families of Capnodiales	p > 0.05	p > 0.05	0.0 ± 0.0	0.08 ± 0.08	0.0 ± 0.0	0.0 ± 0.0	0.0 ± 0.0	0.0 ± 0.0	0.0 ± 0.0	0.0 ± 0.0	0.0 ± 0.0
Unidentified families of Chytridiomycetes	p > 0.05	p > 0.05	0.0 ± 0.0	0.04 ± 0.04	0.0 ± 0.0	0.0 ± 0.0	0.0 ± 0.0	0.0 ± 0.0	0.0 ± 0.0	0.0 ± 0.0	0.0 ± 0.0
Unidentified families of Chytridiomycota	p > 0.05	p > 0.05	0.0 ± 0.0	0.0 ± 0.0	0.0 ± 0.0	0.02 ± 0.01	0.09 ± 0.09	0.61 ± 0.58	0.03 ± 0.03	0.04 ± 0.04	0.0 ± 0.0
Unidentified families of Coniochaetales	p > 0.05	p > 0.05	0.09 ± 0.02	0.01 ± 0.01	0.0 ± 0.0	3.5 ± 3.5	0.15 ± 0.13	0.02 ± 0.01	0.02 ± 0.01	0.0 ± 0.0	0.0 ± 0.0
Unidentified families of Dothideomycetes	p > 0.05	p > 0.05	0.09 ± 0.07	0.0 ± 0.0	0.09 ± 0.09	0.01 ± 0.01	0.0 ± 0.0	0.0 ± 0.0	0.01 ± 0.01	0.0 ± 0.0	0.01 ± 0.01
Unidentified families of GS11	p > 0.05	p > 0.05	0.58 ± 0.05	0.0 ± 0.0	0.0 ± 0.0	0.04 ± 0.02	0.02 ± 0.01	0.02 ± 0.01	0.0 ± 0.0	0.0 ± 0.0	0.0 ± 0.0
Unidentified families of GS20	p > 0.05	p > 0.05	0.93 ± 0.10	0.15 ± 0.10	0.03 ± 0.02	0.05 ± 0.02	0.09 ± 0.04	0.04 ± 0.02	0.04 ± 0.02	0.01 ± 0.01	0.0 ± 0.0
Unidentified families of GS22	p > 0.05	p > 0.05	0.0 ± 0.0	0.04 ± 0.04	0.0 ± 0.0	0.0 ± 0.0	0.0 ± 0.0	0.0 ± 0.0	0.0 ± 0.0	0.0 ± 0.0	0.0 ± 0.0
Unidentified families of Helotiales	p > 0.05	p > 0.05	5.4 ± 2.6	0.23 ± 0.14	4.8 ± 3.1	3.9 ± 1.7	0.54 ± 0.32	0.55 ± 0.32	0.34 ± 0.13	0.16 ± 0.06	0.31 ± 0.12
Unidentified families of Hypocreales	p > 0.05	p > 0.05	0.14 ± 0.05	0.0 ± 0.0	0.0 ± 0.0	0.0 ± 0.0	0.0 ± 0.0	0.01 ± 0.01	0.01 ± 0.01	0.0 ± 0.0	0.0 ± 0.0
Unidentified families of Lecanoromycetes	p > 0.05	p > 0.05	0.02 ± 0.02	0.0 ± 0.0	0.0 ± 0.0	0.42 ± 0.29	0.14 ± 0.14	0.23 ± 0.22	0.14 ± 0.14	0.46 ± 0.18	0.12 ± 0.08
Unidentified families of Leotiomycetes	p > 0.05	p > 0.05	0.0 ± 0.0	0.06 ± 0.06	0.0 ± 0.0	0.0 ± 0.0	0.0 ± 0.0	0.0 ± 0.0	0.0 ± 0.0	0.0 ± 0.0	0.0 ± 0.0
Unidentified families of Leucosporidiales	p > 0.05	p > 0.05	0.16 ± 0.05	0.11 ± 0.06	0.08 ± 0.08	0.01 ± 0.01	0.0 ± 0.0	0.01 ± 0.01	0.01 ± 0.01	0.0 ± 0.0	0.0 ± 0.0
Unidentified families of Myrmecridiales	p > 0.05	p > 0.05	0.13 ± 0.02	0.0 ± 0.0	0.0 ± 0.0	0.0 ± 0.0	0.08 ± 0.06	0.05 ± 0.05	0.01 ± 0.01	0.02 ± 0.02	0.0 ± 0.0
Unidentified families of Pleosporales	p > 0.05	p > 0.05	0.93 ± 0.72	0.58 ± 0.58	0.0 ± 0.0	0.33 ± 0.30	0.01 ± 0.01	0.18 ± 0.10	0.15 ± 0.10	0.0 ± 0.0	0.01 ± 0.01
Unidentified families of Rozellomycota	p > 0.05	p > 0.05	0.61 ± 0.10	0.04 ± 0.04	0.06 ± 0.06	0.01 ± 0.01	0.05 ± 0.04	0.04 ± 0.03	0.0 ± 0.0	0.0 ± 0.0	0.0 ± 0.0
Unidentified families of Saccharomycetales	p > 0.05	p > 0.05	0.34 ± 0.00	0.11 ± 0.07	0.03 ± 0.03	0.02 ± 0.02	0.02 ± 0.02	0.05 ± 0.04	0.04 ± 0.02	0.0 ± 0.0	0.0 ± 0.0
Unidentified families of Sordariales	p > 0.05	p > 0.05	0.19 ± 0.03	0.09 ± 0.09	0.0 ± 0.0	0.05 ± 0.02	0.32 ± 0.21	0.0 ± 0.0	0.03 ± 0.02	0.0 ± 0.0	0.0 ± 0.0
Unidentified families of Sordariomycetes	p > 0.05	p > 0.05	0.69 ± 0.36	0.23 ± 0.16	0.62 ± 0.31	0.05 ± 0.02	0.02 ± 0.01	0.03 ± 0.02	0.02 ± 0.02	0.03 ± 0.02	0.01 ± 0.00
Unidentified families of Sporidiobolales	p > 0.05	p > 0.05	0.0 ± 0.0	0.06 ± 0.06	0.0 ± 0.0	0.0 ± 0.0	0.0 ± 0.0	0.0 ± 0.0	0.0 ± 0.0	0.0 ± 0.0	0.0 ± 0.0
Unidentified families of Trechisporales	p > 0.05	p > 0.05	0.06 ± 0.03	0.0 ± 0.0	0.0 ± 0.0	0.50 ± 0.50	0.0 ± 0.0	0.0 ± 0.0	0.0 ± 0.0	0.0 ± 0.0	0.0 ± 0.0
Unidentified families of Venturiales	p > 0.05	p > 0.05	0.20 ± 0.13	0.0 ± 0.0	0.0 ± 0.0	0.02 ± 0.02	0.0 ± 0.0	0.08 ± 0.08	0.0 ± 0.0	0.01 ± 0.01	0.0 ± 0.0
Vibrisseaceae	p > 0.05	p > 0.05	0.82 ± 0.24	0.99 ± 0.57	3.2 ± 2.1	5.8 ± 2.9	2.4 ± 1.6	6.2 ± 2.4	1.5 ± 0.4	1.1 ± 0.4	0.46 ± 0.16
Fungal genus	p.adj (BS vs T2)	p.adj (from T2 to T50)	T0 (Soil)	T2	T4	T7	T10	T15	T21	T30	T50
Mortierella	p > 0.05	0.005	9.9 ± 0.5	18.4 ± 5.0 a	4.8 ± 1.7 bc	14.5 ± 5.2 a	10.3 ± 4.7 ab	1.4 ± 0.6 cd	0.76 ± 0.40 cd	0.16 ± 0.03 de	0.02 ± 0.01 e
Saitozyma	p > 0.05	0.005	5.8 ± 0.8	8.3 ± 3.1 a	1.8 ± 0.3 ab	1.1 ± 0.6 bc	0.53 ± 0.30 cd	0.62 ± 0.24 c	0.18 ± 0.09 de	0.05 ± 0.02 ef	0.02 ± 0.01 f
Trichocladium	p > 0.05	0.005	1.2 ± 0.1	15.7 ± 7.1 a	22.3 ± 5.2 a	11.2 ± 3.8 a	3.1 ± 0.8 b	6.6 ± 5.3 b	0.53 ± 0.24 c	0.12 ± 0.03 cd	0.02 ± 0.01 d
Mycosphaerella	p > 0.05	0.0052	0.11 ± 0.01	3.4 ± 1.2 a	5.6 ± 5.0 ab	0.90 ± 0.60 bc	0.22 ± 0.14 cd	0.20 ± 0.06 cd	0.07 ± 0.01 d	0.01 ± 0.01 e	0.01 ± 0.00 e
Umbelopsis	p > 0.05	0.0056	10.7 ± 0.8	11.1 ± 4.3 a	13.1 ± 8.7 a	1.9 ± 1.0 ab	0.43 ± 0.23 bc	0.20 ± 0.09 bc	0.79 ± 0.77 c	0.05 ± 0.02 cd	0.0 ± 0.0 d
Sebacina	p > 0.05	0.0061	16.9 ± 0.5	2.1 ± 1.0 a	3.0 ± 1.9 a	0.44 ± 0.19 ab	0.16 ± 0.06 b	0.29 ± 0.18 b	0.18 ± 0.13 bc	0.02 ± 0.01 cd	0.01 ± 0.00 d
Wilcoxina	p > 0.05	0.0098	0.35 ± 0.05	0.0 ± 0.0 d	0.0 ± 0.0 d	3.4 ± 2.2 bc	4.5 ± 4.5 cd	8.9 ± 5.2 b	6.6 ± 2.5 b	32.6 ± 9.1 a	7.4 ± 2.4 ab
Conlarium	p > 0.05	0.017	0.06 ± 0.01	0.63 ± 0.38 bcd	6.8 ± 2.2 a	1.4 ± 0.3 ab	0.62 ± 0.28 abc	3.0 ± 1.6 ab	0.09 ± 0.03 cd	0.08 ± 0.05 d	0.03 ± 0.01 d
Serendipita	p > 0.05	0.017	2.5 ± 0.3	0.08 ± 0.05 d	1.1 ± 0.8 cd	2.7 ± 2.6 cd	5.0 ± 2.4 bc	9.6 ± 5.2 abc	20.6 ± 7.1 a	13.5 ± 4.9 ab	26.9 ± 8.8 a
Cadophora	p > 0.05	0.019	5.0 ± 0.8	0.53 ± 0.31 d	5.2 ± 3.2 cd	2.5 ± 1.5 cd	3.3 ± 1.9 cd	8.1 ± 4.2 bc	36.8 ± 9.1 a	24.0 ± 6.1 ab	25.5 ± 8.9 ab
Unidentified genera of Fungi	p > 0.05	0.032	0.73 ± 0.15	0.39 ± 0.25 c	7.1 ± 3.3 ab	8.9 ± 4.3 a	18.0 ± 9.7 ab	23.6 ± 15.1 a	7.4 ± 2.6 a	0.92 ± 0.32 bc	0.11 ± 0.05 c
Unidentified genera of Thelephoraceae	0.05	0.034	3.7 ± 2.3	0.0 ± 0.0 c	0.02 ± 0.02 c	13.9 ± 11.5 bc	0.69 ± 0.66 cd	0.59 ± 0.55 b	10.3 ± 3.7 b	7.0 ± 6.0 a	30.9 ± 18.2 ab
Apiotrichum	0.05	p > 0.05	0.08 ± 0.01	0.0 ± 0.0	0.0 ± 0.0	0.02 ± 0.02	0.0 ± 0.0	0.13 ± 0.13	0.0 ± 0.0	0.0 ± 0.0	0.0 ± 0.0
Buckleyzyma	0.05	p > 0.05	0.04 ± 0.02	0.0 ± 0.0	0.0 ± 0.0	0.01 ± 0.01	0.01 ± 0.00	0.01 ± 0.01	0.01 ± 0.01	0.02 ± 0.02	0.01 ± 0.01
Cenococcum	0.05	p > 0.05	0.47 ± 0.11	0.0 ± 0.0	0.0 ± 0.0	0.01 ± 0.01	0.0 ± 0.0	0.03 ± 0.02	0.0 ± 0.0	0.03 ± 0.02	0.03 ± 0.02
Coprinopsis	0.05	p > 0.05	0.11 ± 0.05	0.0 ± 0.0	0.0 ± 0.0	0.0 ± 0.0	0.0 ± 0.0	0.0 ± 0.0	0.0 ± 0.0	0.0 ± 0.0	0.0 ± 0.0
Cunninghamella	0.05	p > 0.05	0.05 ± 0.03	0.0 ± 0.0	0.0 ± 0.0	0.0 ± 0.0	0.0 ± 0.0	0.0 ± 0.0	0.18 ± 0.18	0.0 ± 0.0	0.0 ± 0.0
Davidhawksworthia	0.05	p > 0.05	0.16 ± 0.06	0.0 ± 0.0	0.0 ± 0.0	0.0 ± 0.0	0.01 ± 0.01	0.0 ± 0.0	0.04 ± 0.04	0.0 ± 0.0	0.0 ± 0.0
Entorrhiza	0.05	p > 0.05	0.18 ± 0.02	0.0 ± 0.0	0.37 ± 0.37	0.0 ± 0.0	0.01 ± 0.01	0.02 ± 0.02	0.02 ± 0.02	0.0 ± 0.0	0.0 ± 0.0
Hypholoma	0.05	p > 0.05	0.06 ± 0.03	0.0 ± 0.0	0.0 ± 0.0	0.02 ± 0.02	0.0 ± 0.0	0.02 ± 0.02	0.01 ± 0.01	0.0 ± 0.0	0.0 ± 0.0
Maasoglossum	0.05	p > 0.05	0.13 ± 0.00	0.0 ± 0.0	0.0 ± 0.0	0.0 ± 0.0	0.03 ± 0.03	0.0 ± 0.0	0.0 ± 0.0	0.01 ± 0.01	0.01 ± 0.01
Mollisia	0.05	p > 0.05	0.18 ± 0.11	0.0 ± 0.0	0.0 ± 0.0	0.07 ± 0.07	0.0 ± 0.0	0.02 ± 0.01	0.19 ± 0.06	0.0 ± 0.0	0.0 ± 0.0
Pachyphloeus	0.05	p > 0.05	0.32 ± 0.06	0.0 ± 0.0	0.0 ± 0.0	0.01 ± 0.01	0.0 ± 0.0	0.0 ± 0.0	0.0 ± 0.0	0.0 ± 0.0	0.0 ± 0.0
Preussia	0.05	p > 0.05	0.17 ± 0.11	0.0 ± 0.0	0.0 ± 0.0	0.0 ± 0.0	0.0 ± 0.0	0.0 ± 0.0	0.0 ± 0.0	0.0 ± 0.0	0.0 ± 0.0
Rhizodermea	0.05	p > 0.05	0.12 ± 0.10	0.0 ± 0.0	0.10 ± 0.10	0.02 ± 0.02	0.0 ± 0.0	0.02 ± 0.02	0.03 ± 0.01	0.01 ± 0.01	0.01 ± 0.00
Tuber	0.05	p > 0.05	0.66 ± 0.11	0.0 ± 0.0	0.08 ± 0.08	0.57 ± 0.55	0.09 ± 0.09	0.10 ± 0.10	0.16 ± 0.07	0.05 ± 0.02	0.03 ± 0.02
Unidentified genera of Agaricomycetes	0.05	p > 0.05	0.15 ± 0.05	0.0 ± 0.0	0.0 ± 0.0	0.01 ± 0.01	0.01 ± 0.01	0.0 ± 0.0	0.01 ± 0.01	0.0 ± 0.0	0.0 ± 0.0
Unidentified genera of Clavariaceae	0.05	p > 0.05	0.09 ± 0.07	0.0 ± 0.0	0.0 ± 0.0	0.01 ± 0.01	0.76 ± 0.37	0.11 ± 0.08	0.10 ± 0.06	0.02 ± 0.01	0.01 ± 0.01
Unidentified genera of Dermateaceae	0.05	p > 0.05	0.13 ± 0.11	0.0 ± 0.0	0.0 ± 0.0	0.01 ± 0.01	0.0 ± 0.0	0.0 ± 0.0	0.0 ± 0.0	0.0 ± 0.0	0.0 ± 0.0
Unidentified genera of Dothideomycetes	0.05	p > 0.05	0.09 ± 0.07	0.0 ± 0.0	0.09 ± 0.09	0.01 ± 0.01	0.0 ± 0.0	0.0 ± 0.0	0.01 ± 0.01	0.0 ± 0.0	0.01 ± 0.01
Unidentified genera of GS11	0.05	p > 0.05	0.58 ± 0.05	0.0 ± 0.0	0.0 ± 0.0	0.04 ± 0.02	0.02 ± 0.01	0.02 ± 0.01	0.0 ± 0.0	0.01 ± 0.00	0.0 ± 0.0
Unidentified genera of Hypocreales	0.05	p > 0.05	0.14 ± 0.05	0.0 ± 0.0	0.0 ± 0.0	0.0 ± 0.0	0.0 ± 0.0	0.01 ± 0.01	0.01 ± 0.01	0.0 ± 0.0	0.0 ± 0.0
Unidentified genera of Myrmecridiales	0.05	p > 0.05	0.13 ± 0.02	0.0 ± 0.0	0.0 ± 0.0	0.0 ± 0.0	0.08 ± 0.06	0.05 ± 0.05	0.01 ± 0.01	0.02 ± 0.02	0.0 ± 0.0
Unidentified genera of Trechisporales	0.05	p > 0.05	0.06 ± 0.03	0.0 ± 0.0	0.0 ± 0.0	0.50 ± 0.50	0.0 ± 0.0	0.0 ± 0.0	0.0 ± 0.0	0.0 ± 0.0	0.0 ± 0.0
Unidentified genera of Venturiales	0.05	p > 0.05	0.20 ± 0.13	0.0 ± 0.0	0.0 ± 0.0	0.02 ± 0.02	0.0 ± 0.0	0.08 ± 0.08	0.0 ± 0.0	0.01 ± 0.01	0.0 ± 0.0
Acremonium	p > 0.05	p > 0.05	0.0 ± 0.0	0.12 ± 0.12	0.03 ± 0.03	0.0 ± 0.0	0.0 ± 0.0	0.0 ± 0.0	0.0 ± 0.0	0.0 ± 0.0	0.0 ± 0.0
Alternaria	p > 0.05	p > 0.05	0.02 ± 0.02	0.02 ± 0.02	0.15 ± 0.10	0.06 ± 0.06	0.01 ± 0.00	0.01 ± 0.00	0.01 ± 0.01	0.0 ± 0.0	0.0 ± 0.0
Amylostereum	p > 0.05	p > 0.05	0.0 ± 0.0	0.01 ± 0.01	0.76 ± 0.76	0.0 ± 0.0	0.0 ± 0.0	0.0 ± 0.0	0.0 ± 0.0	0.0 ± 0.0	0.0 ± 0.0
Anthopsis	p > 0.05	p > 0.05	0.07 ± 0.02	0.11 ± 0.08	0.01 ± 0.01	0.01 ± 0.0&	0.01 ± 0.01	0.04 ± 0.03	0.0 ± 0.0	0.0 ± 0.0	0.0 ± 0.0
Apodus	p > 0.05	p > 0.05	1.2 ± 0.2	0.54 ± 0.54	0.20 ± 0.20	0.56 ± 0.51	0.04 ± 0.02	0.01 ± 0.01	0.26 ± 0.26	0.02 ± 0.01	0.01 ± 0.01
Arthropsis	p > 0.05	p > 0.05	0.0 ± 0.0	0.0 ± 0.0	0.09 ± 0.09	0.0 ± 0.0	0.0 ± 0.0	0.0 ± 0.0	0.0 ± 0.0	0.0 ± 0.0	0.0 ± 0.0
Beauveria	p > 0.05	p > 0.05	0.0 ± 0.0	0.21 ± 0.15	0.03 ± 0.03	0.0 ± 0.0	0.0 ± 0.0	0.0 ± 0.0	0.0 ± 0.0	0.0 ± 0.0	0.0 ± 0.0
Candida	p > 0.05	p > 0.05	0.0 ± 0.0	0.0 ± 0.0	0.21 ± 0.21	0.0 ± 0.0	0.0 ± 0.0	0.0 ± 0.0	0.0 ± 0.0	0.0 ± 0.0	0.0 ± 0.0
Chaetomium	p > 0.05	p > 0.05	0.23 ± 0.05	4.7 ± 2.7	0.42 ± 0.42	1.45 ± 1.2	0.31 ± 0.31	0.02 ± 0.02	0.03 ± 0.02	0.07 ± 0.07	0.0 ± 0.0
Chaetosphaeria	p > 0.05	p > 0.05	0.83 ± 0.11	0.40 ± 0.34	1.5 ± 1.5	0.53 ± 0.36	0.04 ± 0.02	0.18 ± 0.12	0.01 ± 0.01	0.02 ± 0.02	0.0 ± 0.0
Cladophialophora	p > 0.05	p > 0.05	0.71 ± 0.12	0.0 ± 0.0	0.0 ± 0.0	0.03 ± 0.02	0.08 ± 0.05	0.0 ± 0.0	0.01 ± 0.01	0.02 ± 0.02	0.04 ± 0.02
Cladosporium	p > 0.05	p > 0.05	0.0 ± 0.0	0.0 ± 0.0	0.06 ± 0.06	0.0 ± 0.0	0.0 ± 0.0	0.0 ± 0.0	0.0 ± 0.0	0.0 ± 0.0	0.0 ± 0.0
Colletotrichum	p > 0.05	p > 0.05	0.0 ± 0.0	1.2 ± 0.9	0.0 ± 0.0	0.02 ± 0.02	0.05 ± 0.04	0.04 ± 0.04	0.02 ± 0.01	0.0 ± 0.0	0.0 ± 0.0
Coniochaeta	p > 0.05	p > 0.05	0.0 ± 0.0	0.97 ± 0.92	0.0 ± 0.0	0.0 ± 0.0	0.0 ± 0.0	0.0 ± 0.0	0.0 ± 0.0	0.0 ± 0.0	0.0 ± 0.0
Coprinellus	p > 0.05	p > 0.05	0.14 ± 0.04	0.01 ± 0.01	0.03 ± 0.03	0.0 ± 0.0	0.01 ± 0.01	0.0 ± 0.0	0.0 ± 0.0	0.0 ± 0.0	0.0 ± 0.0
Cortinarius	p > 0.05	p > 0.05	1.2 ± 0.1	2.6 ± 2.6	0.0 ± 0.0	0.11 ± 0.07	0.05 ± 0.04	0.52 ± 0.48	0.34 ± 0.34	0.0 ± 0.0	0.0 ± 0.0
Cryptosporiopsis	p > 0.05	p > 0.05	0.0 ± 0.0	0.41 ± 0.41	0.0 ± 0.0	0.0 ± 0.0	0.0 ± 0.0	0.0 ± 0.0	0.0 ± 0.0	0.0 ± 0.0	0.0 ± 0.0
Daedaleopsis	p > 0.05	p > 0.05	0.0 ± 0.0	2.17 ± 2.17	0.0 ± 0.0	0.0 ± 0.0	0.0 ± 0.0	0.0 ± 0.0	0.0 ± 0.0	0.0 ± 0.0	0.0 ± 0.0
Delicatula	p > 0.05	p > 0.05	0.01 ± 0.00	0.0 ± 0.0	0.0 ± 0.0	0.05 ± 0.05	0.0 ± 0.0	0.05 ± 0.05	0.02 ± 0.02	0.02 ± 0.02	0.0 ± 0.0
Didymella	p > 0.05	p > 0.05	0.0 ± 0.0	0.03 ± 0.02	0.21 ± 0.19	0.0 ± 0.0	0.01 ± 0.01	0.0 ± 0.0	0.0 ± 0.0	0.0 ± 0.0	0.0 ± 0.0
Discula	p > 0.05	p > 0.05	0.0 ± 0.0	0.0 ± 0.0	0.09 ± 0.09	0.0 ± 0.0	0.0 ± 0.0	0.0 ± 0.0	0.0 ± 0.0	0.0 ± 0.0	0.0 ± 0.0
Epicoccum	p > 0.05	p > 0.05	0.02 ± 0.01	0.0 ± 0.0	0.0 ± 0.0	0.02 ± 0.02	0.08 ± 0.06	0.13 ± 0.13	0.0 ± 0.0	0.0 ± 0.0	0.0 ± 0.0
Erysiphe	p > 0.05	p > 0.05	0.0 ± 0.0	0.23 ± 0.23	0.0 ± 0.0	0.0 ± 0.0	0.0 ± 0.0	0.0 ± 0.0	0.0 ± 0.0	0.0 ± 0.0	0.0 ± 0.0
Exophiala	p > 0.05	p > 0.05	0.37 ± 0.08	0.01 ± 0.01	0.06 ± 0.03	0.05 ± 0.05	0.60 ± 0.52	0.04 ± 0.02	0.03 ± 0.03	0.0 ± 0.0	0.0 ± 0.0
Geminibasidium	p > 0.05	p > 0.05	1.6 ± 0.2	0.34 ± 0.21	0.12 ± 0.12	0.03 ± 0.02	0.03 ± 0.03	0.08 ± 0.07	0.02 ± 0.01	0.0 ± 0.0	0.0 ± 0.0
Geomyces	p > 0.05	p > 0.05	0.0 ± 0.0	0.0 ± 0.0	0.03 ± 0.03	0.0 ± 0.0	0.0 ± 0.0	0.0 ± 0.0	0.0 ± 0.0	0.0 ± 0.0	0.0 ± 0.0
Geopora	p > 0.05	p > 0.05	0.02 ± 0.01	0.74 ± 0.29	0.91 ± 0.88	2.3 ± 2.2	30.1 ± 14.5	0.07 ± 0.03	0.02 ± 0.01	0.05 ± 0.03	0.02 ± 0.01
Gibberella	p > 0.05	p > 0.05	0.0 ± 0.0	0.0 ± 0.0	0.03 ± 0.03	0.0 ± 0.0	0.0 ± 0.0	0.0 ± 0.0	0.0 ± 0.0	0.0 ± 0.0	0.0 ± 0.0
Gyoerffyella	p > 0.05	p > 0.05	0.58 ± 0.15	0.23 ± 0.23	1.2 ± 0.7	0.01 ± 0.01	1.4 ± 0.9	0.16 ± 0.16	0.20 ± 0.06	0.01 ± 0.01	0.01 ± 0.00
Hebeloma	p > 0.05	p > 0.05	0.05 ± 0.02	0.02 ± 0.02	0.07 ± 0.06	0.03 ± 0.02	0.03 ± 0.03	0.11 ± 0.06	0.26 ± 0.07	0.14 ± 0.06	3.5 ± 3.4
Helicoma	p > 0.05	p > 0.05	0.04 ± 0.01	0.48 ± 0.43	0.13 ± 0.08	0.01 ± 0.01	0.01 ± 0.01	0.07 ± 0.04	0.0 ± 0.0	0.0 ± 0.0	0.0 ± 0.0
Helotiaceae	p > 0.05	p > 0.05	0.0 ± 0.0	0.0 ± 0.0	0.0 ± 0.0	0.54 ± 0.54	0.0 ± 0.0	0.0 ± 0.0	0.0 ± 0.0	0.0 ± 0.0	0.0 ± 0.0
Humicola	p > 0.05	p > 0.05	0.07 ± 0.01	1.9 ± 1.4	0.14 ± 0.08	0.06 ± 0.05	0.03 ± 0.03	0.0 ± 0.0	0.0 ± 0.0	0.0 ± 0.0	0.0 ± 0.0
Hydnotrya	p > 0.05	p > 0.05	1.7 ± 0.1	0.16 ± 0.08	0.10 ± 0.10	0.82 ± 0.35	0.01 ± 0.01	1.1 ± 0.5	0.80 ± 0.56	0.22 ± 0.12	0.49 ± 0.41
Hymenogaster	p > 0.05	p > 0.05	4.8 ± 3.2	0.08 ± 0.03	0.0 ± 0.0	0.08 ± 0.05	0.01 ± 0.01	0.18 ± 0.09	0.22 ± 0.06	0.17 ± 0.10	0.02 ± 0.01
Ilyonectria	p > 0.05	p > 0.05	0.41 ± 0.07	3.9 ± 2.1	0.21 ± 0.12	3.9 ± 2.4	9.9 ± 6.0	14.8 ± 9.8	3.2 ± 1.7	5.5 ± 3.4	0.03 ± 0.01
Laccaria	p > 0.05	p > 0.05	1.3 ± 0.1	0.72 ± 0.32	0.81 ± 0.60	0.36 ± 0.20	0.27 ± 0.27	0.43 ± 0.24	1.8 ± 0.8	1.2 ± 0.9	0.45 ± 0.23
Lachnum	p > 0.05	p > 0.05	0.0 ± 0.0	0.0 ± 0.0	0.0 ± 0.0	0.0 ± 0.0	0.0 ± 0.0	0.0 ± 0.0	0.08 ± 0.08	0.0 ± 0.0	0.0 ± 0.0
Leptodontidium	p > 0.05	p > 0.05	0.69 ± 0.12	1.0 ± 0.6	2.0 ± 1.8	3.7 ± 3.6	0.11 ± 0.07	1.8 ± 1.0	0.20 ± 0.08	0.04 ± 0.01	0.05 ± 0.01
Lindgomyces	p > 0.05	p > 0.05	0.0 ± 0.0	0.0 ± 0.0	0.0 ± 0.0	0.0 ± 0.0	0.0 ± 0.0	0.36 ± 0.36	0.0 ± 0.0	0.0 ± 0.0	0.0 ± 0.0
Malassezia	p > 0.05	p > 0.05	0.0 ± 0.0	0.15 ± 0.10	0.03 ± 0.01	0.0 ± 0.0	0.0 ± 0.0	0.0 ± 0.0	0.0 ± 0.0	0.0 ± 0.0	0.0 ± 0.0
Mariannaea	p > 0.05	p > 0.05	0.20 ± 0.03	0.08 ± 0.08	0.0 ± 0.0	0.03 ± 0.02	0.08 ± 0.05	3.0 ± 2.7	0.14 ± 0.08	8.7 ± 8.7	0.01 ± 0.01
Meliniomyces	p > 0.05	p > 0.05	1.2 ± 0.3	0.05 ± 0.04	1.3 ± 0.8	0.46 ± 0.30	1.1 ± 0.5	3.8 ± 2.9	3.5 ± 0.9	3.2 ± 1.5	3.7 ± 1.3
Metarhizium	p > 0.05	p > 0.05	0.0 ± 0.0	0.27 ± 0.17	0.07 ± 0.07	0.0 ± 0.0	0.0 ± 0.0	0.01 ± 0.01	0.0 ± 0.0	0.0 ± 0.0	0.0 ± 0.0
Mucor	p > 0.05	p > 0.05	0.0 ± 0.0	0.0 ± 0.0	0.17 ± 0.17	0.0 ± 0.0	0.0 ± 0.0	0.0 ± 0.0	0.0 ± 0.0	0.0 ± 0.0	0.0 ± 0.0
Neoascochyta	p > 0.05	p > 0.05	0.0 ± 0.0	0.69 ± 0.36	0.43 ± 0.43	0.02 ± 0.02	0.04 ± 0.03	0.05 ± 0.03	0.02 ± 0.01	0.0 ± 0.0	0.0 ± 0.0
Neodevriesia	p > 0.05	p > 0.05	0.0 ± 0.0	0.0 ± 0.0	0.0 ± 0.0	0.14 ± 0.14	0.0 ± 0.0	0.0 ± 0.0	0.0 ± 0.0	0.0 ± 0.0	0.0 ± 0.0
Oidiodendron	p > 0.05	p > 0.05	0.17 ± 0.03	0.41 ± 0.28	0.02 ± 0.02	0.01 ± 0.01	0.0 ± 0.0	0.02 ± 0.01	0.01 ± 0.01	0.01 ± 0.01	0.0 ± 0.0
Olpidium	p > 0.05	p > 0.05	0.0 ± 0.0	0.0 ± 0.0	0.0 ± 0.0	0.01 ± 0.01	0.16 ± 0.11	0.01 ± 0.01	0.0 ± 0.0	0.0 ± 0.0	0.0 ± 0.0
Penicillium	p > 0.05	p > 0.05	0.20 ± 0.06	0.30 ± 0.16	0.01 ± 0.01	0.01 ± 0.01	0.01 ± 0.01	0.02 ± 0.01	0.01 ± 0.00	0.0 ± 0.0	0.0 ± 0.0
Peziza	p > 0.05	p > 0.05	0.0 ± 0.0	0.0 ± 0.0	0.10 ± 0.09	0.50 ± 0.24	0.15 ± 0.13	0.02 ± 0.01	0.13 ± 0.08	0.02 ± 0.01	0.13 ± 0.07
Pezoloma	p > 0.05	p > 0.05	0.10 ± 0.01	0.15 ± 0.09	0.0 ± 0.0	0.02 ± 0.02	0.87 ± 0.77	0.20 ± 0.12	0.10 ± 0.03	0.0 ± 0.0	0.02 ± 0.01
Phialea	p > 0.05	p > 0.05	0.0 ± 0.0	0.11 ± 0.11	0.0 ± 0.0	0.0 ± 0.0	0.0 ± 0.0	0.0 ± 0.0	0.0 ± 0.0	0.0 ± 0.0	0.0 ± 0.0
Phialocephala	p > 0.05	p > 0.05	0.82 ± 0.24	0.99 ± 0.57	3.3 ± 2.1	5.8 ± 2.9	2.4 ± 1.6	6.2 ± 2.4	1.5 ± 0.4	1.1 ± 0.4	0.46 ± 0.16
Pluteus	p > 0.05	p > 0.05	0.0 ± 0.0	0.04 ± 0.04	0.0 ± 0.0	0.0 ± 0.0	0.0 ± 0.0	0.0 ± 0.0	0.0 ± 0.0	0.0 ± 0.0	0.0 ± 0.0
Pseudaegerita	p > 0.05	p > 0.05	1.8 ± 1.8	0.0 ± 0.0	0.0 ± 0.0	0.0 ± 0.0	0.0 ± 0.0	0.01 ± 0.01	0.0 ± 0.0	0.0 ± 0.0	0.01 ± 0.01
Pycnopeziza	p > 0.05	p > 0.05	0.0 ± 0.0	0.10 ± 0.09	0.38 ± 0.37	0.0 ± 0.0	0.0 ± 0.0	0.01 ± 0.01	0.0 ± 0.0	0.0 ± 0.0	0.01 ± 0.01
Ramularia	p > 0.05	p > 0.05	0.0 ± 0.0	0.0 ± 0.0	0.0 ± 0.0	0.19 ± 0.19	0.0 ± 0.0	0.0 ± 0.0	0.0 ± 0.0	0.0 ± 0.0	0.01 ± 0.01
Rhizophagus	p > 0.05	p > 0.05	0.0 ± 0.0	0.0 ± 0.0	0.0 ± 0.0	0.02 ± 0.02	0.23 ± 0.23	0.0 ± 0.0	0.0 ± 0.0	0.0 ± 0.0	0.01 ± 0.01
Saccharomyces	p > 0.05	p > 0.05	0.0 ± 0.0	0.02 ± 0.01	0.06 ± 0.05	0.0 ± 0.0	0.0 ± 0.0	0.0 ± 0.0	0.0 ± 0.0	0.0 ± 0.0	0.01 ± 0.01
Schizopora	p > 0.05	p > 0.05	0.0 ± 0.0	0.0 ± 0.0	0.03 ± 0.03	0.0 ± 0.0	0.0 ± 0.0	0.0 ± 0.0	0.0 ± 0.0	0.0 ± 0.0	0.01 ± 0.01
Scytalidium	p > 0.05	p > 0.05	0.0 ± 0.0	0.05 ± 0.05	0.03 ± 0.03	0.0 ± 0.0	0.0 ± 0.0	0.0 ± 0.0	0.0 ± 0.0	0.0 ± 0.0	0.01 ± 0.01
Solicoccozyma	p > 0.05	p > 0.05	1.5 ± 0.1	0.12 ± 0.02	0.11 ± 0.05	0.18 ± 0.08	0.09 ± 0.03	0.17 ± 0.05	0.04 ± 0.02	0.01 ± 0.01	0.01 ± 0.01
Sphaerosporella	p > 0.05	p > 0.05	0.01 ± 0.01	0.0 ± 0.0	0.01 ± 0.01	3.4 ± 3.4	1.9 ± 1.2	0.01 ± 0.01	0.0 ± 0.0	0.01 ± 0.01	0.01 ± 0.00
Stemphylium	p > 0.05	p > 0.05	0.01 ± 0.01	0.0 ± 0.0	0.0 ± 0.0	0.01 ± 0.01	0.0 ± 0.0	0.0 ± 0.0	0.53 ± 0.53	0.0 ± 0.0	0.0 ± 0.0
Syncephalis	p > 0.05	p > 0.05	0.0 ± 0.0	0.0 ± 0.0	0.0 ± 0.0	0.02 ± 0.01	0.21 ± 0.21	0.0 ± 0.0	0.0 ± 0.0	0.0 ± 0.0	0.0 ± 0.0
Tolypocladium	p > 0.05	p > 0.05	0.0 ± 0.0	0.03 ± 0.02	0.03 ± 0.03	0.0 ± 0.0	0.0 ± 0.0	0.0 ± 0.0	0.0 ± 0.0	0.0 ± 0.0	0.0 ± 0.0
Tomentella	p > 0.05	p > 0.05	1.6 ± 0.8	0.07 ± 0.07	0.0 ± 0.0	0.38 ± 0.37	0.04 ± 0.03	0.04 ± 0.04	0.07 ± 0.05	0.0 ± 0.0	0.0 ± 0.0
Trichoderma	p > 0.05	p > 0.05	1.6 ± 0.2	6.2 ± 6.0	6.2 ± 6.2	0.91 ± 0.48	0.06 ± 0.05	0.08 ± 0.03	0.10 ± 0.09	0.03 ± 0.02	0.06 ± 0.06
Trichosporon	p > 0.05	p > 0.05	0.0 ± 0.0	0.0 ± 0.0	0.06 ± 0.06	0.0 ± 0.0	0.0 ± 0.0	0.0 ± 0.0	0.0 ± 0.0	0.0 ± 0.0	0.0 ± 0.0
Unidentified genera of Agaricales	p > 0.05	p > 0.05	3.4 ± 2.1	0.13 ± 0.04	0.02 ± 0.01	0.03 ± 0.03	0.0 ± 0.0	0.01 ± 0.01	0.12 ± 0.08	0.02 ± 0.01	0.02 ± 0.01
Unidentified genera of Lasiosphaeriaceae	p > 0.05	p > 0.05	0.01 ± 0.01	0.0 ± 0.0	0.09 ± 0.09	0.0 ± 0.0	0.0 ± 0.0	0.0 ± 0.0	0.07 ± 0.07	0.0 ± 0.0	0.0 ± 0.0
Unidentified genera of Ascomycota	p > 0.05	p > 0.05	0.29 ± 0.03	0.02 ± 0.02	0.09 ± 0.09	0.0 ± 0.0	0.01 ± 0.01	0.05 ± 0.04	0.24 ± 0.24	0.0 ± 0.0	0.0 ± 0.0
Unidentified genera of Bionectriaceae	p > 0.05	p > 0.05	0.06 ± 0.03	0.04 ± 0.04	0.0 ± 0.0	0.22 ± 0.20	0.0 ± 0.0	0.01 ± 0.00	0.04 ± 0.04	0.01 ± 0.00	0.0 ± 0.0
Unidentified genera of Capnodiales	p > 0.05	p > 0.05	0.0 ± 0.0	0.08 ± 0.08	0.0 ± 0.0	0.0 ± 0.0	0.0 ± 0.0	0.0 ± 0.0	0.0 ± 0.0	0.0 ± 0.0	0.0 ± 0.0
Unidentified genera of Ceratobasidiaceae	p > 0.05	p > 0.05	0.0 ± 0.0	0.0 ± 0.0	0.0 ± 0.0	0.0 ± 0.0	0.09 ± 0.09	0.01 ± 0.01	0.0 ± 0.0	0.0 ± 0.0	0.0 ± 0.0
Unidentified genera of Chaetomiaceae	p > 0.05	p > 0.05	0.04 ± 0.03	2.8± 2.8	0.23 ± 0.23	0.0 ± 0.0	0.04 ± 0.04	0.01 ± 0.01	0.0 ± 0.0	0.0 ± 0.0	0.0 ± 0.0
Unidentified genera of Chytridiomycetes	p > 0.05	p > 0.05	0.0 ± 0.0	0.04 ± 0.04	0.0 ± 0.0	0.0 ± 0.0	0.0 ± 0.0	0.0 ± 0.0	0.0 ± 0.0	0.0 ± 0.0	0.0 ± 0.0
Unidentified genera of Chytridiomycota	p > 0.05	p > 0.05	0.0 ± 0.0	0.0 ± 0.0	0.0 ± 0.0	0.02 ± 0.01	0.09 ± 0.09	0.61 ± 0.58	0.03 ± 0.03	0.04 ± 0.04	0.0 ± 0.0
Unidentified genera of Classiculaceae	p > 0.05	p > 0.05	0.0 ± 0.0	0.08 ± 0.08	0.0 ± 0.0	0.0 ± 0.0	0.0 ± 0.0	0.0 ± 0.0	0.0 ± 0.0	0.0 ± 0.0	0.0 ± 0.0
Unidentified genera of Coniochaetales	p > 0.05	p > 0.05	0.09 ± 0.02	0.01 ± 0.01	0.0 ± 0.0	3.5 ± 3.5	0.15 ± 0.12	0.02 ± 0.01	0.02 ± 0.01	0.0 ± 0.0	0.0 ± 0.0
Unidentified genera of Cortinariaceae	p > 0.05	p > 0.05	0.07 ± 0.01	0.06 ± 0.04	0.14 ± 0.14	0.03 ± 0.03	0.01 ± 0.01	0.01 ± 0.01	0.02 ± 0.01	0.01 ± 0.01	0.0 ± 0.0
Unidentified genera of GS20	p > 0.05	p > 0.05	0.93 ± 0.10	0.15 ± 0.10	0.03 ± 0.02	0.05 ± 0.02	0.09 ± 0.04	0.04 ± 0.02	0.04 ± 0.02	0.01 ± 0.01	0.0 ± 0.0
Unidentified genera of GS22	p > 0.05	p > 0.05	0.0 ± 0.0	0.04 ± 0.04	0.0 ± 0.0	0.0 ± 0.0	0.0 ± 0.0	0.0 ± 0.0	0.0 ± 0.0	0.0 ± 0.0	0.0 ± 0.0
Unidentified genera of Helotiales	p > 0.05	p > 0.05	5.4 ± 2.6	0.23 ± 0.14	4.8 ± 3.1	3.9 ± 1.7	0.55 ± 0.33	0.55 ± 0.33	0.34 ± 0.13	0.16 ± 0.06	0.31 ± 0.12
Unidentified genera of Hypocreaceae	p > 0.05	p > 0.05	0.0 ± 0.0	0.0 ± 0.0	0.10 ± 0.10	0.0 ± 0.0	0.0 ± 0.0	0.0 ± 0.0	0.0 ± 0.0	0.0 ± 0.0	0.0 ± 0.0
Unidentified genera of Lecanoromycetes	p > 0.05	p > 0.05	0.02 ± 0.02	0.0 ± 0.0	0.0 ± 0.0	0.42 ± 0.29	0.14 ± 0.14	0.23 ± 0.22	0.14 ± 0.14	0.46 ± 0.18	0.12 ± 0.08
Unidentified genera of Leotiomycetes	p > 0.05	p > 0.05	0.0 ± 0.0	0.06 ± 0.06	0.0 ± 0.0	0.0 ± 0.0	0.0 ± 0.0	0.0 ± 0.0	0.0 ± 0.0	0.0 ± 0.0	0.0 ± 0.0
Unidentified genera of Leucosporidiales	p > 0.05	p > 0.05	0.16 ± 0.05	0.11 ± 0.06	0.08 ± 0.08	0.01 ± 0.01	0.0 ± 0.0	0.01 ± 0.01	0.01 ± 0.01	0.0 ± 0.0	0.0 ± 0.0
Unidentified genera of Mycosphaerellaceae	p > 0.05	p > 0.05	0.0 ± 0.0	0.14 ± 0.14	0.0 ± 0.0	0.0 ± 0.0	0.0 ± 0.0	0.0 ± 0.0	0.0 ± 0.0	0.0 ± 0.0	0.0 ± 0.0
Unidentified genera of Pleosporales	p > 0.05	p > 0.05	0.93 ± 0.72	0.58 ± 0.58	0.0 ± 0.0	0.33 ± 0.30	0.01 ± 0.01	0.17 ± 0.10	0.15 ± 0.10	0.0 ± 0.0	0.02 ± 0.01
Unidentified genera of Rozellomycota	p > 0.05	p > 0.05	0.61 ± 0.10	0.04 ± 0.04	0.06 ± 0.06	0.01 ± 0.01	0.05 ± 0.04	0.04 ± 0.03	0.0 ± 0.0	0.0 ± 0.0	0.0 ± 0.0
Unidentified genera of Rutstroemiaceae	p > 0.05	p > 0.05	0.19 ± 0.03	0.27 ± 0.27	0.0 ± 0.0	0.01 ± 0.01	0.0 ± 0.0	0.03 ± 0.02	0.01 ± 0.00	0.0 ± 0.0	0.0 ± 0.0
Unidentified genera of Saccharomycetales	p > 0.05	p > 0.05	0.34 ± 0.00	0.11 ± 0.07	0.03 ± 0.03	0.02 ± 0.02	0.01 ± 0.01	0.05 ± 0.04	0.04 ± 0.02	0.0 ± 0.0	0.0 ± 0.0
Unidentified genera of Serendipitaceae	p > 0.05	p > 0.05	0.04 ± 0.02	0.0 ± 0.0	0.0 ± 0.0	0.17 ± 0.17	0.01 ± 0.01	0.0 ± 0.0	0.04 ± 0.04	0.0 ± 0.0	0.01 ± 0.01
Unidentified genera of Sordariales	p > 0.05	p > 0.05	0.19 ± 0.03	0.09 ± 0.09	0.0 ± 0.0	0.05 ± 0.02	0.32 ± 0.21	0.0 ± 0.0	0.03 ± 0.02	0.0 ± 0.0	0.0 ± 0.0
Unidentified genera of Sordariomycetes	p > 0.05	p > 0.05	0.69 ± 0.36	0.23 ± 0.16	0.62 ± 0.31	0.05 ± 0.02	0.02 ± 0.01	0.03 ± 0.02	0.02 ± 0.01	0.03 ± 0.02	0.01 ± 0.01
Unidentified genera of Sporidiobolaceae	p > 0.05	p > 0.05	0.0 ± 0.0	0.67 ± 0.64	0.0 ± 0.0	0.0 ± 0.0	0.0 ± 0.0	0.0 ± 0.0	0.0 ± 0.0	0.0 ± 0.0	0.0 ± 0.0
Unidentified genera of Sporidiobolales	p > 0.05	p > 0.05	0.0 ± 0.0	0.06 ± 0.06	0.0 ± 0.0	0.0 ± 0.0	0.0 ± 0.0	0.0 ± 0.0	0.0 ± 0.0	0.0 ± 0.0	0.0 ± 0.0
Unidentified genera of Trichosporonaceae	p > 0.05	p > 0.05	0.0 ± 0.0	0.0 ± 0.0	0.34 ± 0.34	0.0 ± 0.0	0.0 ± 0.0	0.0 ± 0.0	0.0 ± 0.0	0.0 ± 0.0	0.0 ± 0.0
Verrucocladosporium	p > 0.05	p > 0.05	0.0 ± 0.0	0.0 ± 0.0	0.0 ± 0.0	0.19 ± 0.19	0.0 ± 0.0	0.0 ± 0.0	0.0 ± 0.0	0.0 ± 0.0	0.0 ± 0.0
Vishniacozyma	p > 0.05	p > 0.05	0.0 ± 0.0	0.09 ± 0.09	0.07 ± 0.06	0.0 ± 0.0	0.0 ± 0.0	0.01 ± 0.01	0.0 ± 0.0	0.0 ± 0.0	0.0 ± 0.0
Zygosaccharomyces	p > 0.05	p > 0.05	0.0 ± 0.0	0.0 ± 0.0	0.0 ± 0.0	0.02 ± 0.01	0.10 ± 0.10	0.53 ± 0.35	0.02 ± 0.02	0.01 ± 0.01	0.0 ± 0.0

## Sheet: Table_S3
Table S3
Fungal guild	p.adj (BS vs T2)	p.adj (from T2 to T50)	Bulk Soil	T2	T4	T7	T10	T15	T21	T30	T50
Arbuscular Mycorrhizal	p > 0.05	p > 0.05	0.0 ± 0.0 (0 genus)	0.0 ± 0.0 (0 genus)	0.0 ± 0.0 (0 genus)	0.02 ± 0.02 (1 genus)	0.23 ± 0.23 (2 genera)	0.0 ± 0.0 (0 genus)	0.0 ± 0.0 (0 genus)	0.0 ± 0.0 (0 genus)	0.0 ± 0.0 (0 genus)
Ectomycorrhizal	3.8e-18	3e-10	34.2 ± 3.1 (17 genera)	6.5 ± 3.6 (12 genera)	6.4 ± 2.6 (11 genera)	26.4 ± 10.1 (18 genera)	38.8 ± 11.9 (16 genera)	15.9 ± 5.6 (18 genera)	24.0 ± 3.6 (14 genera)	44.7 ± 6.2 (15 genera)	46.0 ± 16.5 (12 genera)
Endophyte	1.4e-05	2.9e-16	9.0 ± 1.1 (4 genera)	2.6 ± 0.6 (4 genera)	11.6 ± 5.2 (4 genera)	14.7 ± 7.2 (4 genera)	10.8 ± 4.9 (4 genera)	25.8 ± 11.9 (4 genera)	59.1 ± 4.5 (4 genera)	38.6 ± 10.0 (4 genera)	53.0 ± 16.3 (4 genera)
Fungal Pathogen	p > 0.05	0.011	0.0 ± 0.0 (0 genus)	0.0 ± 0.0 (0 genus)	0.0 ± 0.0 (0 genus)	0.03 ± 0.01 (2 genera)	0.37 ± 0.22 (2 genera)	0.01 ± 0.01 (1 genus)	0.0 ± 0.0 (0 genus)	0.0 ± 0.0 (0 genus)	0.0 ± 0.0 (0 genus)
Undefined Saprotroph	2.8e-05	2.5e-13	20.3 ± 2.5 (28 genera)	39.0 ± 9.2 (29 genera)	52.1 ± 12.2 (29 genera)	16.6 ± 3.5 (24 genera)	7.5 ± 2.3 (21 genera)	14.0 ± 5.2 (29 genera)	3.0 ± 1.5 (23 genera)	9.0 ± 8.7 (17 genera)	0.17 ± 0.02 (13 genera)
Unidentified and Other	7.4e-23	1.3e-26	36.5 ± 0.5 (19 genera)	51.8 ± 8.4 (22 genera)	29.9 ± 10.6 (22 genera)	41.7 ± 9.0 (20 genera)	42.2 ± 6.8 (18 genera)	44.0 ± 13.4 (21 genera)	13.7 ± 4.9 (19 genera)	7.6 ± 3.4 (13 genera)	0.87 ± 0.19 (10 genera)
